# Supplementary material for: Unsupervised correction of gene-independent cell responses to CRISPR-Cas9 targeting
Source: BMC Genomics. 2018 Aug 13;19:604. doi: 10.1186/s12864-018-4989-y (PMC6088408; doi:10.1186/s12864-018-4989-y)
Supplement: Supplementary file 2 — Figure S1. CRISPR-KO screening data quality assessment. (A) Average correlation between sgRNAs read-count replicates across cell lines. (B) Receiver operating characteristic (ROC) curve obtained from classifying fitness essential (FE) and non-essential genes based on the average logFC of their targeting sgRNAs. An example cell line OVCAR-8 is shown. (C) Area under the ROC (AUROC) curve obtained for cell lines from classifying FE and non-essential genes based on the average logFC of their targeting sgRNAs. (D) Recall for sets of a priori known essential genes from MSigDB and from literature when classifying FE and non-essential genes across cell lines (5% FDR). Each circle represents a cell line and coloured by tissue type. Box and whisker plots show median, inter-quartile ranges and 95% confidence intervals. (E) Genes ranked based on the average logFC of targeting sgRNAs for OVCAR-8 and enrichment of genes belonging to predefined sets of a priori known essential genes from MSigDB, at an FDR equal to 5% when classifying FE (second last column) and non-essential genes (last column). Blue numbers at the bottom indicate the classification true positive rate (recall). Figure S2. Assessment of copy number bias before and after CRISPRcleanR correction across cell lines. sgRNA logFC values before and after CRISPRcleanR for eight cell lines are shown classified based on copy number (amplified or deleted) and expression status. Copy number segments were identified using Genomics of Drug Sensitivity in Cancer (GDSC) and Cell Line Encyclopedia (CCLE) datasets. Box and whisker plots show median, inter-quartile ranges and 95% confidence intervals. Asterisks indicate significant associations between sgRNA LogFC values (Welchs t-test, p < 0,005) and their different effect sizes accounting for the standard deviation (Cohen’s D value), compared to the whole sgRNA library. Figure S3. CN-associated effect on sgRNA logFC values in highly biased cell lines. For 3 cell lines, recall curve [file 12864_2018_4989_MOESM2_ESM.zip › Supp.Table S1.xlsx]

## Sheet: S1.txt
	Supplementary Table 1 - Project Score cell lines included in the study with annotations and screen setting description
	CL.name	COSMIC.ID	GDSC.description_1	GDSC_description_2	TCGA type	Media Type & Supplements	Supplier (Cat. No.)
	A2058	906792	skin	melanoma	SKCM	DMEM; 10% FBS;1% Pen/Strep;	ATCC (CRL-11147)
	EPLC-272H	753556	lung_NSCLC	lung_NSCLC_squamous_cell_carcinoma	LUSC	RPMI; FBS 10%; 1% Pen/Strep; 1% Glucose; 1% Sodium Pyruvate	DSMZ (ACC-383)
	NCI-H2170	687815	lung_NSCLC	lung_NSCLC_squamous_cell_carcinoma	LUSC	RPMI; FBS 10%; 1% Pen/Strep; 1% Glucose; 1% Sodium Pyruvate	ATCC (CRL-5928)
	NCI-H520	908443	lung_NSCLC	lung_NSCLC_squamous_cell_carcinoma	LUSC	RPMI; FBS 10%; 1% Pen/Strep; 1% Glucose; 1% Sodium Pyruvate	ATCC (HTB-182)
	HCC-15	1240143	lung_NSCLC	lung_NSCLC_squamous_cell_carcinoma	LUSC	DMEM; 10% FBS;1% Pen/Strep;	DSMZ (ACC-496)
	HT-29	905939	large_intestine	large_intestine	COREAD	RPMI; FBS 10%; 1% Pen/Strep; 1% Glucose; 1% Sodium Pyruvate	NCI (HT-29)
	HT55	907287	large_intestine	large_intestine	COREAD	DMEM; 10% FBS;1% Pen/Strep;	ECACC (85061105)
	HuP-T3	907285	pancreas	pancreas	PAAD	RPMI; FBS 10%; 1% Pen/Strep; 1% Glucose; 1% Sodium Pyruvate	ECACC (93121055)
	MDA-MB-415	924240	breast	breast	BRCA	DMEM; 10% FBS;1% Pen/Strep;	ATCC (HTB-128)
	MDA-MB-436	1240172	breast	breast	BRCA	DMEM; 10% FBS;1% Pen/Strep;	ATCC (HTB-130)
	MDA-MB-453	908122	breast	breast	BRCA	DMEM; 10% FBS;1% Pen/Strep;	RIKEN (RCB1192)
	OVCAR-8	905991	urogenital_system	ovary	OV	RPMI; FBS 10%; 1% Pen/Strep; 1% Glucose; 1% Sodium Pyruvate	NCI (OVCAR-8)
	SW48	909751	large_intestine	large_intestine	COREAD	DMEM; 10% FBS;1% Pen/Strep;	ATCC (CCL-231)
	TOV-21G	1240222	urogenital_system	ovary	OV	DMEM; 10% FBS;1% Pen/Strep;	ATCC (CRL-11730)
