# Supplementary material for: Unsupervised correction of gene-independent cell responses to CRISPR-Cas9 targeting
Source: BMC Genomics. 2018 Aug 13;19:604. doi: 10.1186/s12864-018-4989-y (PMC6088408; doi:10.1186/s12864-018-4989-y)
Supplement: Supplementary file 2 — Figure S1. CRISPR-KO screening data quality assessment. (A) Average correlation between sgRNAs read-count replicates across cell lines. (B) Receiver operating characteristic (ROC) curve obtained from classifying fitness essential (FE) and non-essential genes based on the average logFC of their targeting sgRNAs. An example cell line OVCAR-8 is shown. (C) Area under the ROC (AUROC) curve obtained for cell lines from classifying FE and non-essential genes based on the average logFC of their targeting sgRNAs. (D) Recall for sets of a priori known essential genes from MSigDB and from literature when classifying FE and non-essential genes across cell lines (5% FDR). Each circle represents a cell line and coloured by tissue type. Box and whisker plots show median, inter-quartile ranges and 95% confidence intervals. (E) Genes ranked based on the average logFC of targeting sgRNAs for OVCAR-8 and enrichment of genes belonging to predefined sets of a priori known essential genes from MSigDB, at an FDR equal to 5% when classifying FE (second last column) and non-essential genes (last column). Blue numbers at the bottom indicate the classification true positive rate (recall). Figure S2. Assessment of copy number bias before and after CRISPRcleanR correction across cell lines. sgRNA logFC values before and after CRISPRcleanR for eight cell lines are shown classified based on copy number (amplified or deleted) and expression status. Copy number segments were identified using Genomics of Drug Sensitivity in Cancer (GDSC) and Cell Line Encyclopedia (CCLE) datasets. Box and whisker plots show median, inter-quartile ranges and 95% confidence intervals. Asterisks indicate significant associations between sgRNA LogFC values (Welchs t-test, p < 0,005) and their different effect sizes accounting for the standard deviation (Cohen’s D value), compared to the whole sgRNA library. Figure S3. CN-associated effect on sgRNA logFC values in highly biased cell lines. For 3 cell lines, recall curve [file 12864_2018_4989_MOESM2_ESM.zip › Supp.Table S2.xlsx]

## Sheet: Stats
	Supplementary Table 2 - Quantification of copy number biases before and after CRISPRcleanR correction
	Before correction								After correction
	MsigDB essential genes	CFE genes	CN amplified Genes (PN>=8)	CN amplified Genes (Gistic=2)	Not Expressed (FPKM < 0.05)	Not Expressed CN Amplified	non-essential		MsigDB essential genes	CFE genes	CN amplified Genes (PN>=8)	CN amplified Genes (Gistic=2)	Not Expressed (FPKM < 0.05)	Not Expressed CN Amplified	non-essential
A2058 tendency	-1	-1	1	1	1		1		-1	-1	1	1	1		1
A2058 Welch' T pval	1.33347e-153	3.35986e-260	0.002525	0.702979	0		1.84058e-139		5.22407e-146	4.88687e-240	0.105468	0.0774645	0		7.03675e-104
A2058 Cohen's D	3.25719	2.4742	0.484381	0.0320459	0.304471		0.263629		3.28475	2.43366	0.175222	0.163071	0.271442		0.21834
A2058 AUC	0.895965	0.8392	0.281567	0.575613	0.432516		0.43018		0.881826	0.824348	0.507798	0.48693	0.445743		0.454665
CL-4 tendency	-1	-1					1		-1	-1					1
CL-40 Welch' T pval	4.30149e-163	1.75069e-277					2.37347e-80		1.6542e-150	1.00886e-255					9.93698e-62
CL-40 Cohen's D	2.8352	2.18801					0.232128		2.85197	2.20091					0.198306
CL-40 AUC	0.8865	0.828173					0.444663		0.87149	0.817484					0.459222
EPLC-272H tendency	-1	-1	-1		1	-1	1		-1	-1	1		1	1	1
EPLC-272H Welch' T pval	2.73696e-175	2.89829e-297	1.99167e-137		0	3.57555e-07	8.1748e-81		4.45402e-161	5.93309e-269	0.211925		5.05135e-173	0.18934	7.22234e-49
EPLC-272H Cohen's D	2.85922	2.22364	1.06099		0.31417	0.667804	0.24552		2.96355	2.23356	0.0419348		0.217012	0.149983	0.182056
EPLC-272H AUC	0.894724	0.828286	0.792187		0.42554	0.744799	0.440585		0.878017	0.814991	0.511076		0.460278	0.492658	0.465509
HCC-15 tendency	-1	-1		-1	1		1		-1	-1		-1	1		1
HCC-15 Welch' T pval	1.93664e-119	6.35067e-205		3.66411e-11	1.94213e-67		7.99014e-15		7.17708e-106	3.11001e-173		0.0310338	4.18311e-21		0.000215587
HCC-15 Cohen's D	1.83075	1.39447		0.280323	0.151172		0.129026		1.88351	1.37894		0.0895916	0.0794707		0.0593557
HCC-15 AUC	0.818719	0.76305		0.618661	0.471185		0.464054		0.802874	0.74624		0.530168	0.494848		0.49203
HT-29 tendency	-1	-1	-1	-1	1	-1	1		-1	-1	1	1	1	1	1
HT-29 Welch' T pval	2.94279e-143	1.85533e-250	1.04611e-31	0.166141	0	5.8268e-09	1.72161e-135		7.92416e-136	1.38867e-231	0.417461	5.36214e-15	0	8.86568e-06	6.69615e-103
HT-29 Cohen's D	3.34501	2.58265	0.733678	0.0491854	0.305851	0.41312	0.241574		3.30857	2.51557	0.0483984	0.253289	0.274571	0.314049	0.206395
HT-29 AUC	0.886841	0.842854	0.800457	0.664327	0.429723	0.771387	0.441015		0.872826	0.825518	0.467981	0.511936	0.443741	0.417251	0.459877
HT55 tendency	-1	-1	-1		1	-1	1		-1	-1	1		1	-1	1
HT55 Welch' T pval	2.46678e-124	1.52063e-231	5.41218e-65		1.5057e-286	5.92396e-10	1.42806e-40		2.01186e-118	5.04932e-217	0.952514		2.03744e-230	0.444311	8.17876e-36
HT55 Cohen's D	2.41911	1.9508	1.57501		0.29272	1.9426	0.185799		2.46198	1.95903	0.00399667		0.259226	0.146089	0.169507
HT55 AUC	0.855012	0.810056	0.858193		0.4259	0.909334	0.453182		0.845932	0.802873	0.50097		0.438198	0.588155	0.461021
HuP-T3 tendency	-1	-1	-1	-1	1		1		-1	-1	-1	1	1		1
HuP-T3 Welch' T pval	8.48561e-153	9.43778e-260	3.89018e-07	0.905139	0		8.12397e-59		6.88873e-142	2.91053e-243	0.962994	4.72037e-06	2.39143e-273		3.00973e-52
HuP-T3 Cohen's D	2.8931	2.19009	0.824321	0.005239	0.296584		0.206663		2.88947	2.18672	0.00616957	0.202893	0.266561		0.191297
HuP-T3 AUC	0.891503	0.828012	0.78424	0.654686	0.430296		0.449952		0.875275	0.815638	0.539978	0.533353	0.440462		0.456407
MDA-MB-415 tendency	-1	-1	-1	-1	1	-1	1		-1	-1	-1	1	1	1	1
MDA-MB-415 Welch' T pval	1.39402e-128	6.77724e-217	4.82711e-29	0.059232	1.3779e-225	8.78281e-10	3.12271e-37		2.32021e-122	5.48161e-203	0.0119917	0.00520222	1.733e-185	0.635069	1.59516e-37
MDA-MB-415 Cohen's D	2.70369	2.01943	2.37134	0.107035	0.23907	2.40847	0.167016		2.72362	1.99757	0.471097	0.107556	0.213347	0.103235	0.162533
MDA-MB-415 AUC	0.86894	0.809298	0.899633	0.56411	0.45009	0.959958	0.465341		0.857256	0.797981	0.560032	0.529178	0.459571	0.489358	0.468108
MDA-MB-436 tendency	-1	-1	1	1	1	1	1		-1	-1	1	1	1	1	1
MDA-MB-436 Welch' T pval	3.07176e-132	1.84526e-227	0.422349	1.11066e-18	1.71693e-203	0.362701	3.90433e-49		2.92589e-127	4.66264e-216	0.574159	2.83105e-15	2.01792e-179	0.439218	5.54068e-45
MDA-MB-436 Cohen's D	2.62548	2.07908	0.0824586	0.220928	0.25542	0.146183	0.192811		2.67698	2.09084	0.0580254	0.190155	0.23762	0.122143	0.182474
MDA-MB-436 AUC	0.872064	0.809975	0.46284	0.502309	0.440032	0.533857	0.456041		0.865378	0.804832	0.469148	0.510828	0.446397	0.543234	0.459522
MDA-MB-453 tendency	-1	-1	-1	-1	1	-1	1		-1	-1	-1	1	1	1	1
MDA-MB-453 Welch' T pval	1.83074e-97	4.64367e-165	4.95245e-67	7.3993e-06	2.17469e-218	1.72556e-10	4.75027e-30		4.82375e-95	2.06816e-156	0.181028	1.45033e-05	1.76455e-196	0.55702	3.84842e-21
MDA-MB-453 Cohen's D	2.007	1.54117	0.695123	0.13505	0.237369	0.466338	0.166568		2.01832	1.53714	0.0494227	0.127845	0.223946	0.0410461	0.137283
MDA-MB-453 AUC	0.802565	0.751092	0.698172	0.623763	0.448689	0.659805	0.456864		0.800721	0.744331	0.50923	0.516952	0.452866	0.498964	0.468139
NCI-H2170 tendency	-1	-1	-1	1	1	1	1		-1	-1	1	1	1	1	1
NCI-H2170 Welch' T pval	3.77783e-152	6.08636e-264	7.01187e-06	0.00207278	2.03871e-295	3.29592e-39	2.07756e-87		8.50436e-147	1.95958e-248	0.0897415	0.00659808	3.53343e-224	4.27611e-40	1.50879e-60
NCI-H2170 Cohen's D	3.0184	2.2525	0.0384516	0.270504	0.255388	0.193028	0.233476		3.09128	2.26616	0.0144143	0.239226	0.219379	0.200543	0.189655
NCI-H2170 AUC	0.885874	0.82401	0.521093	0.618218	0.450471	0.467971	0.444599		0.878236	0.81457	0.503926	0.543716	0.463648	0.46292	0.462839
NCI-H520 tendency	-1	-1	-1	-1	1	-1	1		-1	-1	-1	1	1	1	1
NCI-H520 Welch' T pval	8.49581e-163	1.33545e-283	3.44664e-39	0.346564	2.64226307395899e-320	0.764662	6.3327e-112		1.74543e-144	7.80755e-252	0.0585992	0.0352068	1.8261e-202	0.178184	5.13786e-76
NCI-H520 Cohen's D	2.9645	2.30563	0.436468	0.049329	0.292229	0.0257078	0.269046		2.91272	2.24563	0.060421	0.107758	0.228674	0.112638	0.215776
NCI-H520 AUC	0.878596	0.828872	0.664824	0.62511	0.434446	0.559137	0.433706		0.854234	0.810423	0.536856	0.530917	0.457817	0.503324	0.453299
OVCAR-8 tendency	-1	-1		1	1		1		-1	-1		1	1		1
OVCAR-8 Welch' T pval	6.95686e-192	8.89318162514244e-323		5.18075e-11	0		1.76078e-209		1.27948e-182	2.41789e-294		6.7031e-23	0		2.49346e-163
OVCAR-8 Cohen's D	3.41562	2.67239		0.209656	0.341696		0.301135		3.46264	2.62762		0.337094	0.290441		0.257932
OVCAR-8 AUC	0.913804	0.854623		0.579572	0.416539		0.416485		0.904599	0.84064		0.49828	0.439836		0.438797
SW48 tendency	-1	-1		1	1		1		-1	-1		1	1		1
SW48 Welch' T pval	6.39088e-162	3.48355e-280		0.0394413	0		1.1466e-84		8.22888e-157	2.39142e-247		0.0568432	0		6.19661e-68
SW48 Cohen's D	3.05098	2.35797		0.508012	0.314473		0.237318		3.09659	2.26565		0.432423	0.278222		0.207989
SW48 AUC	0.885693	0.834261		0.553756	0.429328		0.441208		0.880988	0.818065		0.509317	0.442206		0.453395
TOV-21G tendency	-1	-1		1	1		1		-1	-1		1	1		1
TOV-21G Welch' T pval	1.32555e-181	9.52819e-306		0.917044	0		1.05658e-115		6.79944e-172	3.82493e-266		0.889724	0		4.54619e-79
TOV-21G Cohen's D	2.64188	2.02935		0.0361492	0.353585		0.295725		2.67425	1.96136		0.0436117	0.298616		0.24022
TOV-21G AUC	0.891608	0.829302		0.504467	0.418241		0.419236		0.88441	0.808749		0.50592	0.436837		0.439369
