# Supplementary material for: Unsupervised correction of gene-independent cell responses to CRISPR-Cas9 targeting
Source: BMC Genomics. 2018 Aug 13;19:604. doi: 10.1186/s12864-018-4989-y (PMC6088408; doi:10.1186/s12864-018-4989-y)
Supplement: Supplementary file 2 — Figure S1. CRISPR-KO screening data quality assessment. (A) Average correlation between sgRNAs read-count replicates across cell lines. (B) Receiver operating characteristic (ROC) curve obtained from classifying fitness essential (FE) and non-essential genes based on the average logFC of their targeting sgRNAs. An example cell line OVCAR-8 is shown. (C) Area under the ROC (AUROC) curve obtained for cell lines from classifying FE and non-essential genes based on the average logFC of their targeting sgRNAs. (D) Recall for sets of a priori known essential genes from MSigDB and from literature when classifying FE and non-essential genes across cell lines (5% FDR). Each circle represents a cell line and coloured by tissue type. Box and whisker plots show median, inter-quartile ranges and 95% confidence intervals. (E) Genes ranked based on the average logFC of targeting sgRNAs for OVCAR-8 and enrichment of genes belonging to predefined sets of a priori known essential genes from MSigDB, at an FDR equal to 5% when classifying FE (second last column) and non-essential genes (last column). Blue numbers at the bottom indicate the classification true positive rate (recall). Figure S2. Assessment of copy number bias before and after CRISPRcleanR correction across cell lines. sgRNA logFC values before and after CRISPRcleanR for eight cell lines are shown classified based on copy number (amplified or deleted) and expression status. Copy number segments were identified using Genomics of Drug Sensitivity in Cancer (GDSC) and Cell Line Encyclopedia (CCLE) datasets. Box and whisker plots show median, inter-quartile ranges and 95% confidence intervals. Asterisks indicate significant associations between sgRNA LogFC values (Welchs t-test, p < 0,005) and their different effect sizes accounting for the standard deviation (Cohen’s D value), compared to the whole sgRNA library. Figure S3. CN-associated effect on sgRNA logFC values in highly biased cell lines. For 3 cell lines, recall curve [file 12864_2018_4989_MOESM2_ESM.zip › Supp.Table S3.xlsx]

## Sheet: Sheet1
	Supplementary Table 3 - Recall reduction post CRISPRcleanR correction across control gene-sets and cell lines
	Recall Reduction at 5%FDR
		Data Quality (AUROC)	Core fitness essential from MsigDB			Fitness essential genes (Hart 2015)			Amplified genes (CCLE gistic = 2)			Amplified genes (GDSC CN ≥ 8)			Amplified Not expressed genes (FPKM < 0.05)			Non essential genes (Hart 2015)
			Pre-correction	Post-correction	% Reduction	Pre-correction	Post-correction	% Reduction	Pre-correction	Post-correction	% Reduction	Pre-correction	Post-correction	% Reduction	Pre-correction	Post-correction	% Reduction	Pre-correction	Post-correction	% Reduction
	A2058	0.921787	0.880503	0.880503	0	0.768362	0.762712	0.735294	0.0540541	0.0540541	0							0.0187919	0.0187919	0
	CL-40	0.921753	0.91195	0.886792	2.75862	0.776836	0.734463	5.45455										0.0187919	0.0174497	7.14286
	EPLC-272H	0.907759	0.886792	0.861635	2.83688	0.751412	0.731638	2.63158				0.425641	0.0512821	87.9518	0.2	0	100	0.0187416	0.0174029	7.14286
	HCC-15	0.853697	0.597484	0.465409	22.1053	0.409605	0.310734	24.1379	0.0429887	0.0204708	52.381				0.0105263	0.0105263	0	0.00937082	0.00669344	0
	HT-29	0.936344	0.899371	0.899371	0	0.782486	0.776836	0.722022	0.214953	0.11215	47.8261	0.438356	0.123288	71.875	0.0434783	0	100	0.0187919	0.0187919	0
	HT55	0.915459	0.742138	0.786164	-5.9322	0.607345	0.646893	-6.51163				0.522388	0.0447761	91.4286	0.75	0	100	0.0147651	0.0161074	28.5714
	HuP-T3	0.924483	0.880503	0.842767	4.28571	0.737288	0.70904	3.83142	0.163522	0.0943396	42.3077	0.272727	0.0909091	66.6667				0.0174497	0.0174497	0
	MDA-MB-415	0.912589	0.823899	0.798742	3.05344	0.635593	0.632768	0.444444	0.10199	0.0422886	58.5366	0.826087	0.0869565	89.4737	0.0961538	0	100	0.0147651	0.0147651	-9.09091
	MDA-MB-436	0.917366	0.867925	0.823899	5.07246	0.70339	0.706215	-0.401606	0.0691892	0.0718919	-3.90625	0.117647	0.117647	0	0.0135135	0.0135135	0	0.0174497	0.0174497	0
	MDA-MB-453	0.886543	0.72327	0.742138	-2.6087	0.562147	0.564972	-0.502513	0.0993314	0.0649475	34.6154	0.173709	0.0657277	62.1622	0.0391061	0.0167598	57.1429	0.0134228	0.0134228	0
	NCI-H2170	0.914248	0.893082	0.886792	0.704225	0.771186	0.754237	2.1978	0.281553	0.0970874	65.5172	0.093864	0.0713101	24.0283	0.00289017	0.00289017	0	0.0187416	0.0187416	0
	NCI-H520	0.927223	0.90566	0.899371	0.694444	0.799435	0.768362	3.88693	0.259813	0.117757	54.6763	0.359788	0.100529	72.0588	0.114286	0.0285714	75	0.0187416	0.0187416	0
	OVCAR-8	0.930906	0.924528	0.91195	1.36054	0.805085	0.799435	0.701754	0.107062	0.109339	-2.12766							0.0200803	0.0187416	6.66667
	SW48	0.921272	0.886792	0.855346	3.5461	0.757062	0.69209	8.58209										0.0187919	0.0161074	14.2857
	TOV-21G	0.932279	0.849057	0.81761	3.7037	0.711864	0.661017	7.14286										0.0174029	0.0160643	7.69231
		Median	0.880503	0.855346	2.75862	0.751412	0.70904	2.1978	0.104526	0.0831158	45.0669	0.359788	0.0869565	71.875	0.0434783	0.00289017	87.5	0.0187416	0.0174497	0
		Median (excl.HCC-15)			1.36054			0.735294			42.3077			71.875			87.5			0
	Reduction of the Area Under The Recall Curve
		Data Quality (AUROC)	Core fitness essential from MsigDB			Fitness essential genes (Hart 2015)			Amplified genes (CCLE gistic = 2)			Amplified genes (GDSC CN ≥ 8)			Amplified Not expressed genes (FPKM < 0.05)			Non essential genes (Hart 2015)
			Pre-correction	Pre-correction	% Reduction	Pre-correction	Pre-correction	% Reduction	Pre-correction	Pre-correction	% Reduction	Pre-correction	Pre-correction	% Reduction	Pre-correction	Pre-correction	% Reduction	Pre-correction	Pre-correction	% Reduction
	A2058	0.921787	0.895965	0.881826	1.57812	0.8392	0.824348	1.76972	0.575613	0.48693	15.4067	0.281567	0.507798	-80.3471				0.43018	0.454665	-5.69187
	CL-40	0.921753	0.8865	0.87149	1.6932	0.828173	0.817484	1.29065										0.444663	0.459222	-3.27417
	EPLC-272H	0.907759	0.894724	0.878017	1.86719	0.828286	0.814991	1.60506				0.792187	0.511076	35.4854	0.744799	0.492658	33.8537	0.440585	0.465509	-5.65721
	HCC-15	0.853697	0.818719	0.802874	1.93533	0.76305	0.74624	2.20304	0.618661	0.530168	14.3039							0.464054	0.49203	-6.02867
	HT-29	0.936344	0.886841	0.872826	1.58027	0.842854	0.825518	2.05679	0.664327	0.511936	22.9392	0.800457	0.467981	41.5358	0.771387	0.417251	45.909	0.441015	0.459877	-4.27693
	HT55	0.915459	0.855012	0.845932	1.062	0.810056	0.802873	0.886699				0.858193	0.50097	41.625	0.909334	0.588155	35.3203	0.453182	0.461021	-1.72978
	HuP-T3	0.924483	0.891503	0.875275	1.82033	0.828012	0.815638	1.4945	0.654686	0.533353	18.5331	0.78424	0.539978	31.1463				0.449952	0.456407	-1.43452
	MDA-MB-415	0.912589	0.86894	0.857256	1.34463	0.809298	0.797981	1.39842	0.56411	0.529178	6.19237	0.899633	0.560032	37.7488	0.959958	0.489358	49.0229	0.465341	0.468108	-0.594628
	MDA-MB-436	0.917366	0.872064	0.865378	0.766616	0.809975	0.804832	0.634995	0.502309	0.510828	-1.69605	0.46284	0.469148	-1.3629	0.533857	0.543234	-1.75661	0.456041	0.459522	-0.763236
	MDA-MB-453	0.886543	0.802565	0.800721	0.229698	0.751092	0.744331	0.900158	0.623763	0.516952	17.1236	0.698172	0.50923	27.0623	0.659805	0.498964	24.377	0.456864	0.468139	-2.46786
	NCI-H2170	0.914248	0.885874	0.878236	0.862239	0.82401	0.81457	1.14561	0.618218	0.543716	12.0511	0.521093	0.503926	3.29445	0.467971	0.46292	1.0793	0.444599	0.462839	-4.10256
	NCI-H520	0.927223	0.878596	0.854234	2.77289	0.828872	0.810423	2.22571	0.62511	0.530917	15.0682	0.664824	0.536856	19.2484	0.559137	0.503324	9.98198	0.433706	0.453299	-4.51759
	OVCAR-8	0.930906	0.913804	0.904599	1.00729	0.854623	0.84064	1.63615	0.579572	0.49828	14.0262							0.416485	0.438797	-5.35724
	SW48	0.921272	0.885693	0.880988	0.531233	0.834261	0.818065	1.94137	0.553756	0.509317	8.02509							0.441208	0.453395	-2.76224
	TOV-21G	0.932279	0.891608	0.88441	0.807307	0.829302	0.808749	2.47835	0.504467	0.50592	-0.287985							0.419236	0.439369	-4.80211
		Median	0.885874	0.872826	1.34463	0.828173	0.81457	1.60506	0.598895	0.514444	14.1651	0.741206	0.508514	29.1043	0.702302	0.495811	29.1153	0.444599	0.459522	-4.10256
		Median (excl.HCC-15)			1.062			1.60506			15.2375			29.1043			29.1153			-4.10256
