# Supplementary material for: Unsupervised correction of gene-independent cell responses to CRISPR-Cas9 targeting
Source: BMC Genomics. 2018 Aug 13;19:604. doi: 10.1186/s12864-018-4989-y (PMC6088408; doi:10.1186/s12864-018-4989-y)
Supplement: Supplementary file 2 — Figure S1. CRISPR-KO screening data quality assessment. (A) Average correlation between sgRNAs read-count replicates across cell lines. (B) Receiver operating characteristic (ROC) curve obtained from classifying fitness essential (FE) and non-essential genes based on the average logFC of their targeting sgRNAs. An example cell line OVCAR-8 is shown. (C) Area under the ROC (AUROC) curve obtained for cell lines from classifying FE and non-essential genes based on the average logFC of their targeting sgRNAs. (D) Recall for sets of a priori known essential genes from MSigDB and from literature when classifying FE and non-essential genes across cell lines (5% FDR). Each circle represents a cell line and coloured by tissue type. Box and whisker plots show median, inter-quartile ranges and 95% confidence intervals. (E) Genes ranked based on the average logFC of targeting sgRNAs for OVCAR-8 and enrichment of genes belonging to predefined sets of a priori known essential genes from MSigDB, at an FDR equal to 5% when classifying FE (second last column) and non-essential genes (last column). Blue numbers at the bottom indicate the classification true positive rate (recall). Figure S2. Assessment of copy number bias before and after CRISPRcleanR correction across cell lines. sgRNA logFC values before and after CRISPRcleanR for eight cell lines are shown classified based on copy number (amplified or deleted) and expression status. Copy number segments were identified using Genomics of Drug Sensitivity in Cancer (GDSC) and Cell Line Encyclopedia (CCLE) datasets. Box and whisker plots show median, inter-quartile ranges and 95% confidence intervals. Asterisks indicate significant associations between sgRNA LogFC values (Welchs t-test, p < 0,005) and their different effect sizes accounting for the standard deviation (Cohen’s D value), compared to the whole sgRNA library. Figure S3. CN-associated effect on sgRNA logFC values in highly biased cell lines. For 3 cell lines, recall curve [file 12864_2018_4989_MOESM2_ESM.zip › Supp.Table S4.xlsx]

## Sheet: Sheet1
	Supplementary Table 4 - Recall reduction post CRISPRcleanR correction across controls (Mean-Variance modeling)
	Recall Reduction at 10% MAGeCK FDR
		Data Quality (AUROC)	Core fitness essential from MsigDB			Fitness essential genes (Hart 2015)			Amplified genes (CCLE gistic = 2)			Amplified genes (GDSC CN ≥ 8)			Amplified Not expressed genes (FPKM < 0.05)			Non essential genes (Hart 2015)
			Pre-correction	Post-correction	% Reduction	Pre-correction	Post-correction	% Reduction	Pre-correction	Post-correction	% Reduction	Pre-correction	Post-correction	% Reduction	Pre-correction	Post-correction	% Reduction	Pre-correction	Post-correction	% Reduction
	A2058	0.921787	0.767296	0.735849	4.09836	0.717514	0.672316	6.29921	0.135135	0.0810811	40							0.00939597	0.00402685	0
	CL-40	0.921753	0.666667	0.691824	-3.77358	0.610169	0.59887	1.85185										0.00536913	0.00402685	7.14286
	EPLC-272H	0.907759	0.704403	0.691824	1.78571	0.666667	0.624294	6.35593				0.430769	0.0512821	88.0952	0.3	0	100	0.0160643	0.00535475	7.14286
	HCC-15	0.853697	0.528302	0.572327	-8.33333	0.437853	0.449153	-2.58065	0.128966	0.0440123	65.873				0.0842105	0.0315789	62.5	0.038822	0.0107095	0
	HT-29	0.936344	0.735849	0.72956	0.854701	0.686441	0.655367	4.52675	0.214953	0.0872274	59.4203	0.452055	0.0821918	81.8182	0.108696	0	100	0.00805369	0.00536913	0
	HT55	0.915459	0.63522	0.647799	-1.9802	0.550847	0.579096	-5.12821	NA	NA		0.701493	0.0895522	87.234	0.75	0.25	66.6667	0.0161074	0.00671141	28.5714
	HuP-T3	0.924483	0.685535	0.716981	-4.58716	0.624294	0.632768	-1.35747	0.143082	0.0738994	48.3516	0.363636	0.0909091	75	0.0576923	0	100	0.00671141	0.00402685	0
	MDA-MB-415	0.912589	0.679245	0.679245	0	0.590395	0.581921	1.43541	0.0895522	0.039801	55.5556	0.782609	0.173913	77.7778	0.0961538	0.0192308	80	0.00805369	0.00402685	-9.09091
	MDA-MB-436	0.917366	0.666667	0.654088	1.88679	0.581921	0.564972	2.91262	0.0481081	0.0432432	10.1124	0.0588235	0.0588235	0	0.00675676	0	100	0.00402685	0.00134228	0
	MDA-MB-453	0.886543	0.522013	0.522013	0	0.40678	0.409605	-0.694444	0.0936008	0.0362942	61.2245	0.220657	0.056338	74.4681	0.0502793	0.027933	44.4444	0.00939597	0.00134228	0
	NCI-H2170	0.914248	0.72956	0.716981	1.72414	0.632768	0.610169	3.57143	0.271845	0.0873786	67.8571	0.0699834	0.0500829	28.436	0.00289017	0.00289017	0	0.00937082	0.00401606	0
	NCI-H520	0.927223	0.710692	0.691824	2.65487	0.663842	0.610169	8.08511	0.15514	0.0691589	55.4217	0.216931	0.0634921	70.7317	0.0285714	0	100	0.00669344	0.00401606	0
	OVCAR-8	0.930906	0.836478	0.805031	3.7594	0.751412	0.723164	3.7594	0.0865604	0.0660592	23.6842							0.00669344	0.00401606	6.66667
	SW48	0.921272	0.742138	0.735849	0.847458	0.672316	0.632768	5.88235										0.00402685	0.00402685	14.2857
	TOV-21G	0.932279	0.679245	0.704403	-3.7037	0.635593	0.624294	1.77778										0.00937082	0.00803213	7.69231
		Median	0.685535	0.691824	0.847458	0.632768	0.610169	2.91262	0.132051	0.0676091	55.4886	0.363636	0.0634921	75	0.0842105	0.00289017	80	0.00805369	0.00402685	0
		Median (excl.HCC-15)			0.854701			3.57143			55.4217			75			90			0
	Recall Reduction at 5% MAGeCK FDR
		Data Quality (AUROC)	Core fitness essential from MsigDB			Fitness essential genes (Hart 2015)			Amplified genes (CCLE gistic = 2)			Amplified genes (GDSC CN ≥ 8)			Amplified Not expressed genes (FPKM < 0.05)			Non essential genes (Hart 2015)
			Pre-correction	Pre-correction	% Reduction	Pre-correction	Pre-correction	% Reduction	Pre-correction	Pre-correction	% Reduction	Pre-correction	Pre-correction	% Reduction	Pre-correction	Pre-correction	% Reduction	Pre-correction	Pre-correction	% Reduction
	A2058	0.921787	0.691824	0.666667	3.63636	0.641243	0.621469	3.0837	0.0540541	0.027027	50							0.00536913	0.00134228	75
	CL-40	0.921753	0.54717	0.597484	-9.1954	0.516949	0.525424	-1.63934										0.00536913	0.00134228	75
	EPLC-272H	0.907759	0.641509	0.641509	0	0.612994	0.579096	5.52995				0.389744	0.0307692	92.1053	0.3	0	100	0.0120482	0	100
	HCC-15	0.853697	0.427673	0.522013	-22.0588	0.361582	0.381356	-5.46875	0.0798362	0.0327533	58.9744				0.0631579	0.0210526		0.0187416	0.00669344	64.2857
	HT-29	0.936344	0.685535	0.691824	-0.917431	0.632768	0.607345	4.01786	0.180685	0.0654206	63.7931	0.39726	0.0410959	89.6552	0.0869565	0	100	0.00536913	0.00268456	50
	HT55	0.915459	0.522013	0.584906	-12.0482	0.480226	0.522599	-8.82353				0.626866	0.0597015	90.4762	0.75	0	100	0.0107383	0.00402685	62.5
	HuP-T3	0.924483	0.628931	0.654088	-4	0.562147	0.570621	-1.50754	0.113208	0.0566038	50	0.181818	0.0909091	50	0.0384615	0	100	0.00268456	0.00134228	50
	MDA-MB-415	0.912589	0.597484	0.603774	-1.05263	0.533898	0.508475	4.7619	0.0870647	0.0273632	68.5714	0.782609	0.130435	83.3333	0.0961538	0.0192308	80	0.00536913	0.00134228	75
	MDA-MB-436	0.917366	0.54717	0.603774	-10.3448	0.491525	0.50565	-2.87356	0.0378378	0.0308108	18.5714	0.0588235	0.0588235	0	0.00675676	0	100	0.00402685	0.00134228	66.6667
	MDA-MB-453	0.886543	0.402516	0.446541	-10.9375	0.338983	0.347458	-2.5	0.0630372	0.0210124	66.6667	0.15493	0.0422535	72.7273	0.0391061	0.0167598	57.1429	0.00671141	0	100
	NCI-H2170	0.914248	0.666667	0.654088	1.88679	0.584746	0.562147	3.86473	0.252427	0.0776699	69.2308	0.0587065	0.0437811	25.4237	0.00289017	0.00289017	0	0.00669344	0.00267738	60
	NCI-H520	0.927223	0.672956	0.641509	4.6729	0.615819	0.579096	5.9633	0.136449	0.0635514	53.4247	0.190476	0.0634921	66.6667	0.0285714	0	100	0.00401606	0.00133869	66.6667
	OVCAR-8	0.930906	0.767296	0.72956	4.91803	0.706215	0.672316	4.8	0.0728929	0.0569476	21.875							0.00535475	0	100
	SW48	0.921272	0.616352	0.679245	-10.2041	0.573446	0.584746	-1.97044										0.00402685	0.00134228	66.6667
	TOV-21G	0.932279	0.616352	0.647799	-5.10204	0.573446	0.579096	-0.985222										0.00669344	0.00267738	60
		Median	0.616352	0.641509	-4	0.573446	0.570621	-0.985222	0.0834505	0.0446786	56.1995	0.190476	0.0588235	72.7273	0.051132	0	100	0.00536913	0.00134228	66.6667
		Median (excl.HCC-15)			-1.05263			3.0837			58.6089			72.7273			100			66.6667

## Sheet: Sheet2
RecallPre	RecallPost	RecallPre	RecallPost	RecallPre	RecallPost	RecallPre	RecallPost	RecallPre	RecallPost	RecallPre	RecallPost
A2058	0.691824	0.666667	0.641243	0.621469	0.0540541	0.027027	0	0	0	0	0.00536913	0.00134228
CL-40	0.54717	0.597484	0.516949	0.525424	NA	NA	NA	NA	NA	NA	0.00536913	0.00134228
EPLC-272H	0.641509	0.641509	0.612994	0.579096	NA	NA	0.389744	0.0307692	0.3	0	0.0120482	0
HCC-15	0.427673	0.522013	0.361582	0.381356	0.0798362	0.0327533	NA	NA	0.0631579	0.0210526	0.0187416	0.00669344
HT-29	0.685535	0.691824	0.632768	0.607345	0.180685	0.0654206	0.39726	0.0410959	0.0869565	0	0.00536913	0.00268456
HT55	0.522013	0.584906	0.480226	0.522599	NA	NA	0.626866	0.0597015	0.75	0	0.0107383	0.00402685
HuP-T3	0.628931	0.654088	0.562147	0.570621	0.113208	0.0566038	0.181818	0.0909091	0.0384615	0	0.00268456	0.00134228
MDA-MB-415	0.597484	0.603774	0.533898	0.508475	0.0870647	0.0273632	0.782609	0.130435	0.0961538	0.0192308	0.00536913	0.00134228
MDA-MB-436	0.54717	0.603774	0.491525	0.50565	0.0378378	0.0308108	0.0588235	0.0588235	0.00675676	0	0.00402685	0.00134228
MDA-MB-453	0.402516	0.446541	0.338983	0.347458	0.0630372	0.0210124	0.15493	0.0422535	0.0391061	0.0167598	0.00671141	0
NCI-H2170	0.666667	0.654088	0.584746	0.562147	0.252427	0.0776699	0.0587065	0.0437811	0.00289017	0.00289017	0.00669344	0.00267738
NCI-H520	0.672956	0.641509	0.615819	0.579096	0.136449	0.0635514	0.190476	0.0634921	0.0285714	0	0.00401606	0.00133869
OVCAR-8	0.767296	0.72956	0.706215	0.672316	0.0728929	0.0569476	NA	NA	0	0	0.00535475	0
SW48	0.616352	0.679245	0.573446	0.584746	0	0	NA	NA	0	0	0.00402685	0.00134228
TOV-21G	0.616352	0.647799	0.573446	0.579096	0	0	NA	NA	0	0	0.00669344	0.00267738
