# Supplementary material for: Unsupervised correction of gene-independent cell responses to CRISPR-Cas9 targeting
Source: BMC Genomics. 2018 Aug 13;19:604. doi: 10.1186/s12864-018-4989-y (PMC6088408; doi:10.1186/s12864-018-4989-y)
Supplement: Supplementary file 2 — Figure S1. CRISPR-KO screening data quality assessment. (A) Average correlation between sgRNAs read-count replicates across cell lines. (B) Receiver operating characteristic (ROC) curve obtained from classifying fitness essential (FE) and non-essential genes based on the average logFC of their targeting sgRNAs. An example cell line OVCAR-8 is shown. (C) Area under the ROC (AUROC) curve obtained for cell lines from classifying FE and non-essential genes based on the average logFC of their targeting sgRNAs. (D) Recall for sets of a priori known essential genes from MSigDB and from literature when classifying FE and non-essential genes across cell lines (5% FDR). Each circle represents a cell line and coloured by tissue type. Box and whisker plots show median, inter-quartile ranges and 95% confidence intervals. (E) Genes ranked based on the average logFC of targeting sgRNAs for OVCAR-8 and enrichment of genes belonging to predefined sets of a priori known essential genes from MSigDB, at an FDR equal to 5% when classifying FE (second last column) and non-essential genes (last column). Blue numbers at the bottom indicate the classification true positive rate (recall). Figure S2. Assessment of copy number bias before and after CRISPRcleanR correction across cell lines. sgRNA logFC values before and after CRISPRcleanR for eight cell lines are shown classified based on copy number (amplified or deleted) and expression status. Copy number segments were identified using Genomics of Drug Sensitivity in Cancer (GDSC) and Cell Line Encyclopedia (CCLE) datasets. Box and whisker plots show median, inter-quartile ranges and 95% confidence intervals. Asterisks indicate significant associations between sgRNA LogFC values (Welchs t-test, p < 0,005) and their different effect sizes accounting for the standard deviation (Cohen’s D value), compared to the whole sgRNA library. Figure S3. CN-associated effect on sgRNA logFC values in highly biased cell lines. For 3 cell lines, recall curve [file 12864_2018_4989_MOESM2_ESM.zip › Supp.Table S5.xlsx]

## Sheet: Project Score
Supplementary Table 5 - Oncogenetic dependencies preservation following CRISPRcleanR (Project Score data)
Cell line	OncoGene Alteration	Tested Dependency	Loss-of-Fitness FDR	Post CRISPRcleanR Loss-of-Fitness FDR	Gain-of-Fitness FDR	Post CRISPRcleanR Gain-of-Fitness FDR
NCI-H2170	gain:cnaPANCAN301 (CDK12,ERBB2,MED24)	ERBB2	6.3e-05	9.9e-05	1	1
MDA-MB-415	gain:cnaPANCAN59 (CCND1,CTTN)	CCND1	8.3e-05	7.1e-05	1	1
MDA-MB-415	gain:cnaPANCAN59 (CCND1,CTTN)	CTTN	8.3e-05	1	1	1
NCI-H2170	gain:cnaPANCAN91 (MYC)	MYC	0.000108	6.1e-05	1	1
HT-29	gain:cnaPANCAN91 (MYC)	MYC	0.000136	3.8e-05	1	1
NCI-H2170	gain:cnaPANCAN59 (CCND1,CTTN)	CCND1	0.000147	0.076293	1	1
EPLC-272H	gain:cnaPANCAN59 (CCND1,CTTN)	CCND1	0.000149	0.680412	1	1
NCI-H520	gain:cnaPANCAN91 (MYC)	MYC	0.000203	6e-05	1	1
MDA-MB-453	gain:cnaPANCAN59 (CCND1,CTTN)	CCND1	0.000206	0.000115	1	1
EPLC-272H	gain:cnaPANCAN59 (CCND1,CTTN)	CTTN	0.000368	1	1	1
MDA-MB-453	gain:cnaPANCAN301 (CDK12,ERBB2,MED24)	ERBB2	0.000458	0.001045	1	1
HuP-T3	gain:cnaPANCAN91 (MYC)	MYC	0.000602	0.012747	1	1
NCI-H520	gain:cnaPANCAN84 (FGFR1,WHSC1L1)	FGFR1	0.00082	0.000524	1	1
SW48	CTNNB1_mut	CTNNB1	0.001078	0.001117	1	1
SW48	EGFR_mut	EGFR	0.008024	0.009529	1	1
A2058	MAP2K1_mut	MAP2K1	0.009985	1	1	0.146206
MDA-MB-453	gain:cnaPANCAN91 (MYC)	MYC	0.014833	0.081043	1	1
NCI-H2170	gain:cnaPANCAN301 (CDK12,ERBB2,MED24)	CDK12	0.022751	0.208572	1	1
NCI-H2170	gain:cnaPANCAN166 (MDM2,NUP107,SRGAP1)	NUP107	0.024803	0.029838	1	1
MDA-MB-453	PIK3CA_mut	PIK3CA	0.025025	0.00727	1	1
HCC-15	NRAS_mut	NRAS	0.064641	0.01441	1	1
MDA-MB-453	gain:cnaPANCAN59 (CCND1,CTTN)	CTTN	0.136173	0.630156	1	1
A2058	BRAF_mut	BRAF	0.190765	0.174468	1	1
HuP-T3	KRAS_mut	KRAS	0.243894	0.657968	1	1
HT-29	BRAF_mut	BRAF	0.259883	0.185204	0.953148	1
MDA-MB-453	gain:cnaPANCAN395 (AKT1,HSP90AA1,PPP2R5C)	AKT1	0.314228	0.712298	1	1
MDA-MB-453	gain:cnaPANCAN301 (CDK12,ERBB2,MED24)	MED24	0.323504	1	1	1
NCI-H2170	gain:cnaPANCAN395 (AKT1,HSP90AA1,PPP2R5C)	HSP90AA1	0.358119	1	1	1
NCI-H2170	gain:cnaPANCAN301 (CDK12,ERBB2,MED24)	MED24	0.527734	1	1	1
HCC-15	CTNNB1_mut	CTNNB1	0.632358	1	1	1
MDA-MB-453	gain:cnaPANCAN395 (AKT1,HSP90AA1,PPP2R5C)	HSP90AA1	0.697908	1	1	1
MDA-MB-453	gain:cnaPANCAN301 (CDK12,ERBB2,MED24)	CDK12	0.827145	1	1	1
HT55	BRAF_mut	BRAF	0.999997	1	0.555869	0.665292
HT55	DNMT3A_mut	DNMT3A	0.999997	1	0.474722	0.408592
SW48	EZH2_mut	EZH2	0.999998	1	1	1
HT-29	gain:cnaPANCAN164 (KRAS)	KRAS	0.999999	1	1	1
NCI-H520	gain:cnaPANCAN84 (FGFR1,WHSC1L1)	WHSC1L1	0.999999	1	1	0.873031
NCI-H520	gain:cnaPANCAN190 (FGFR3,WHSC1)	FGFR3	0.999999	1	1	0.749266
NCI-H520	gain:cnaPANCAN190 (FGFR3,WHSC1)	WHSC1	0.999999	1	1	1
NCI-H520	gain:cnaPANCAN344 (MYCN)	MYCN	0.999999	1	0.970381	1
MDA-MB-453	gain:cnaPANCAN164 (KRAS)	KRAS	1	0.822258	1	1
MDA-MB-453	gain:cnaPANCAN395 (AKT1,HSP90AA1,PPP2R5C)	PPP2R5C	1	1	0.952258	0.884652
NCI-H2170	gain:cnaPANCAN59 (CCND1,CTTN)	CTTN	1	1	1	1
NCI-H2170	gain:cnaPANCAN84 (FGFR1,WHSC1L1)	FGFR1	1	1	0.586434	1
NCI-H2170	gain:cnaPANCAN84 (FGFR1,WHSC1L1)	WHSC1L1	1	1	0.896598	1
NCI-H2170	gain:cnaPANCAN124 (EGFR)	EGFR	1	1	0.870932	0.942331
NCI-H2170	gain:cnaPANCAN129 (MET)	MET	1	1	1	1
NCI-H2170	gain:cnaPANCAN164 (KRAS)	KRAS	1	1	1	1
NCI-H2170	gain:cnaPANCAN166 (MDM2,NUP107,SRGAP1)	MDM2	1	1	1	1
NCI-H2170	gain:cnaPANCAN166 (MDM2,NUP107,SRGAP1)	SRGAP1	1	1	0.982776	0.828273
NCI-H2170	gain:cnaPANCAN190 (FGFR3,WHSC1)	FGFR3	1	1	1	1
NCI-H2170	gain:cnaPANCAN190 (FGFR3,WHSC1)	WHSC1	1	1	1	1
NCI-H2170	gain:cnaPANCAN344 (MYCN)	MYCN	1	1	0.99528	1
NCI-H2170	gain:cnaPANCAN395 (AKT1,HSP90AA1,PPP2R5C)	AKT1	1	1	1	1
NCI-H2170	gain:cnaPANCAN395 (AKT1,HSP90AA1,PPP2R5C)	PPP2R5C	1	1	0.660022	0.644634
TOV-21G	KRAS_mut	KRAS	1	1	1	1
TOV-21G	PIK3CA_mut	PIK3CA	1	1	0.966457	1

## Sheet: Project Achilles
Supplementary Table 4 - Oncogenetic dependencies preservation following CRISPRcleanR (Meyers et al 2017 data)
Cell line	OncoGene Alteration	Tested Dependency	Loss-of-Fitness FDR	Post CRISPRcleanR Loss-of-Fitness FDR	Gain-of-Fitness FDR	Post CRISPRcleanR Gain-of-Fitness FDR
CCFSTTG1_CENTRAL_NERVOUS_SYSTEM	gain:cnaPANCAN166 (MDM2,NUP107,SRGAP1)	MDM2	6.3e-05	0.005953	1	1
KYSE410_OESOPHAGUS	gain:cnaPANCAN301 (CDK12,ERBB2,MED24)	ERBB2	0.000105	0.029914	1	1
DANG_PANCREAS	KRAS_mut	KRAS	0.000108	0.000464	1	1
DANG_PANCREAS	gain:cnaPANCAN164 (KRAS)	KRAS	0.000108	0.000464	1	1
NCIH1792_LUNG	gain:cnaPANCAN91 (MYC)	MYC	0.000108	0.000354	1	1
NCIH2170_LUNG	gain:cnaPANCAN91 (MYC)	MYC	0.000146	0.000381	1	1
NB1_AUTONOMIC_GANGLIA	gain:cnaPANCAN344 (MYCN)	MYCN	0.00015	0.000825	1	1
HCC1419_BREAST	gain:cnaPANCAN301 (CDK12,ERBB2,MED24)	ERBB2	0.00019	0.067508	1	1
KELLY_AUTONOMIC_GANGLIA	gain:cnaPANCAN344 (MYCN)	MYCN	0.00019	0.000215	1	1
KYSE450_OESOPHAGUS	gain:cnaPANCAN91 (MYC)	MYC	0.00019	0.000134	1	1
KPNYN_AUTONOMIC_GANGLIA	gain:cnaPANCAN344 (MYCN)	MYCN	0.000215	0.000707	1	1
CORL279_LUNG	gain:cnaPANCAN91 (MYC)	MYC	0.000232	0.000594	1	1
SKNDZ_AUTONOMIC_GANGLIA	gain:cnaPANCAN344 (MYCN)	MYCN	0.000248	0.386095	1	1
OV7_OVARY	KRAS_mut	KRAS	0.000261	0.000134	1	1
MDAMB453_BREAST	gain:cnaPANCAN59 (CCND1,CTTN)	CCND1	0.000286	0.000236	1	1
CL40_LARGE_INTESTINE	KRAS_mut	KRAS	0.000291	0.001142	1	1
NCIH2170_LUNG	gain:cnaPANCAN301 (CDK12,ERBB2,MED24)	ERBB2	0.000303	0.635768	1	1
RD_SOFT_TISSUE	NRAS_mut	NRAS	0.000309	0.000675	1	1
BFTC905_URINARY_TRACT	gain:cnaPANCAN91 (MYC)	MYC	0.00033	0.000206	1	1
OE33_OESOPHAGUS	gain:cnaPANCAN91 (MYC)	MYC	0.00033	0.00033	1	1
CALU6_LUNG	KRAS_mut	KRAS	0.000375	0.000505	1	1
HCC202_BREAST	gain:cnaPANCAN301 (CDK12,ERBB2,MED24)	ERBB2	0.000391	0.000261	1	1
NCIH2122_LUNG	gain:cnaPANCAN91 (MYC)	MYC	0.000393	0.000952	1	1
NCIH2087_LUNG	gain:cnaPANCAN91 (MYC)	MYC	0.000399	0.00099	1	1
UACC62_SKIN	BRAF_mut	BRAF	0.000406	9.3e-05	1	1
CFPAC1_PANCREAS	KRAS_mut	KRAS	0.000408	0.000391	1	1
CFPAC1_PANCREAS	gain:cnaPANCAN164 (KRAS)	KRAS	0.000408	0.000391	1	1
MDAMB415_BREAST	gain:cnaPANCAN59 (CCND1,CTTN)	CCND1	0.000413	0.000198	1	1
KYSE410_OESOPHAGUS	gain:cnaPANCAN59 (CCND1,CTTN)	CCND1	0.000428	0.001013	1	1
RKN_SOFT_TISSUE	KRAS_mut	KRAS	0.00045	0.000103	1	1
RKN_SOFT_TISSUE	gain:cnaPANCAN164 (KRAS)	KRAS	0.00045	0.000103	1	1
CFPAC1_PANCREAS	gain:cnaPANCAN91 (MYC)	MYC	0.000464	0.000391	1	1
KU1919_URINARY_TRACT	gain:cnaPANCAN59 (CCND1,CTTN)	CCND1	0.000479	0.004897	1	1
GCIY_STOMACH	gain:cnaPANCAN91 (MYC)	MYC	0.000495	0.001694	1	1
NCIN87_STOMACH	gain:cnaPANCAN301 (CDK12,ERBB2,MED24)	ERBB2	0.000495	0.038493	1	1
SIMA_AUTONOMIC_GANGLIA	gain:cnaPANCAN344 (MYCN)	MYCN	0.00053	0.002004	1	1
PANC0403_PANCREAS	KRAS_mut	KRAS	0.000594	0.000434	1	1
NCIH1792_LUNG	KRAS_mut	KRAS	0.000633	0.001036	1	1
MELHO_SKIN	gain:cnaPANCAN59 (CCND1,CTTN)	CCND1	0.000635	0.00226	1	1
KURAMOCHI_OVARY	gain:cnaPANCAN91 (MYC)	MYC	0.000651	0.000649	1	1
KURAMOCHI_OVARY	gain:cnaPANCAN164 (KRAS)	KRAS	0.000651	0.153592	1	1
EPLC272H_LUNG	gain:cnaPANCAN59 (CCND1,CTTN)	CCND1	0.000767	0.002753	1	1
YAPC_PANCREAS	KRAS_mut	KRAS	0.000767	0.000669	1	1
YAPC_PANCREAS	gain:cnaPANCAN164 (KRAS)	KRAS	0.000767	0.000669	1	1
MIAPACA2_PANCREAS	KRAS_mut	KRAS	0.000778	0.000589	1	1
ES2_OVARY	gain:cnaPANCAN59 (CCND1,CTTN)	CCND1	0.000794	0.002624	1	1
HCC1419_BREAST	gain:cnaPANCAN91 (MYC)	MYC	0.000825	0.059782	1	1
NCIH747_LARGE_INTESTINE	KRAS_mut	KRAS	0.000841	0.000798	1	1
SJSA1_BONE	gain:cnaPANCAN166 (MDM2,NUP107,SRGAP1)	MDM2	0.000852	0.000796	1	1
RVH421_SKIN	BRAF_mut	BRAF	0.000863	0.001214	1	1
RKN_SOFT_TISSUE	gain:cnaPANCAN91 (MYC)	MYC	0.000897	0.000413	1	1
KP2_PANCREAS	KRAS_mut	KRAS	0.001022	0.001827	1	1
MHHNB11_AUTONOMIC_GANGLIA	gain:cnaPANCAN344 (MYCN)	MYCN	0.001026	0.000371	1	1
NCIH1299_LUNG	gain:cnaPANCAN91 (MYC)	MYC	0.001055	0.000658	1	1
JHH7_LIVER	gain:cnaPANCAN59 (CCND1,CTTN)	CCND1	0.001122	0.000952	1	1
8305C_THYROID	BRAF_mut	BRAF	0.001145	0.001118	1	1
HCC1428_BREAST	gain:cnaPANCAN91 (MYC)	MYC	0.001146	0.000642	1	1
PANC0203_PANCREAS	KRAS_mut	KRAS	0.001153	0.00055	1	1
UMUC3_URINARY_TRACT	gain:cnaPANCAN91 (MYC)	MYC	0.001155	0.00135	1	1
SKNAS_AUTONOMIC_GANGLIA	NRAS_mut	NRAS	0.001158	0.000895	1	1
PANC0203_PANCREAS	gain:cnaPANCAN91 (MYC)	MYC	0.001176	0.000563	1	1
G292CLONEA141B1_BONE	gain:cnaPANCAN84 (FGFR1,WHSC1L1)	FGFR1	0.001205	0.003588	1	1
HCC1954_BREAST	gain:cnaPANCAN91 (MYC)	MYC	0.001238	0.001375	1	1
SW620_LARGE_INTESTINE	gain:cnaPANCAN91 (MYC)	MYC	0.001275	0.000571	1	1
U2OS_BONE	gain:cnaPANCAN91 (MYC)	MYC	0.001275	0.000594	1	1
OE33_OESOPHAGUS	gain:cnaPANCAN301 (CDK12,ERBB2,MED24)	MED24	0.001361	0.619727	1	1
NCIH2170_LUNG	gain:cnaPANCAN59 (CCND1,CTTN)	CCND1	0.001401	0.00268	1	1
DETROIT562_UPPER_AERODIGESTIVE_TRACT	gain:cnaPANCAN59 (CCND1,CTTN)	CCND1	0.001513	0.023888	1	1
NCIH2291_LUNG	KRAS_mut	KRAS	0.001515	0.000656	1	1
SKOV3_OVARY	gain:cnaPANCAN301 (CDK12,ERBB2,MED24)	ERBB2	0.001525	0.011974	1	1
WM793_SKIN	BRAF_mut	BRAF	0.001536	0.001072	1	1
OE21_OESOPHAGUS	gain:cnaPANCAN59 (CCND1,CTTN)	CCND1	0.001593	1	1	1
NB4_HAEMATOPOIETIC_AND_LYMPHOID_TISSUE	gain:cnaPANCAN91 (MYC)	MYC	0.00165	0.00135	1	1
KP4_PANCREAS	gain:cnaPANCAN91 (MYC)	MYC	0.001674	0.001118	1	1
AU565_BREAST	gain:cnaPANCAN91 (MYC)	MYC	0.001694	0.024064	1	1
G292CLONEA141B1_BONE	gain:cnaPANCAN91 (MYC)	MYC	0.001706	0.00095	1	1
COLO678_LARGE_INTESTINE	KRAS_mut	KRAS	0.001784	0.001064	1	1
GI1_CENTRAL_NERVOUS_SYSTEM	gain:cnaPANCAN91 (MYC)	MYC	0.001869	0.002017	1	1
HOP62_LUNG	gain:cnaPANCAN59 (CCND1,CTTN)	CCND1	0.001944	0.001094	1	1
SUIT2_PANCREAS	KRAS_mut	KRAS	0.001989	0.003427	1	1
SKOV3_OVARY	gain:cnaPANCAN91 (MYC)	MYC	0.002055	0.001352	1	1
NCIH716_LARGE_INTESTINE	gain:cnaPANCAN59 (CCND1,CTTN)	CCND1	0.002122	0.00111	1	1
PSN1_PANCREAS	KRAS_mut	KRAS	0.002122	0.030465	0.999999	0.999998
PSN1_PANCREAS	gain:cnaPANCAN164 (KRAS)	KRAS	0.002122	0.030465	0.999999	0.999998
THP1_HAEMATOPOIETIC_AND_LYMPHOID_TISSUE	NRAS_mut	NRAS	0.002189	0.001319	1	1
OE33_OESOPHAGUS	gain:cnaPANCAN301 (CDK12,ERBB2,MED24)	ERBB2	0.00221	0.882412	1	1
CHP212_AUTONOMIC_GANGLIA	gain:cnaPANCAN344 (MYCN)	MYCN	0.00225	0.075149	1	1
NCIH716_LARGE_INTESTINE	gain:cnaPANCAN91 (MYC)	MYC	0.00225	1	1	1
BFTC905_URINARY_TRACT	NRAS_mut	NRAS	0.002335	0.001812	1	1
KU1919_URINARY_TRACT	NRAS_mut	NRAS	0.002389	0.00196	1	1
786O_KIDNEY	gain:cnaPANCAN91 (MYC)	MYC	0.002405	0.002918	1	1
KYSE410_OESOPHAGUS	gain:cnaPANCAN91 (MYC)	MYC	0.002443	0.001852	1	1
ASPC1_PANCREAS	KRAS_mut	KRAS	0.002588	0.00429	1	1
OVISE_OVARY	gain:cnaPANCAN166 (MDM2,NUP107,SRGAP1)	MDM2	0.002709	0.013199	1	1
BICR22_UPPER_AERODIGESTIVE_TRACT	gain:cnaPANCAN59 (CCND1,CTTN)	CCND1	0.002766	0.041734	1	1
NCIH460_LUNG	gain:cnaPANCAN91 (MYC)	MYC	0.002823	0.000961	1	1
NB4_HAEMATOPOIETIC_AND_LYMPHOID_TISSUE	gain:cnaPANCAN164 (KRAS)	KRAS	0.002895	0.003669	1	1
HCC1937_BREAST	gain:cnaPANCAN91 (MYC)	MYC	0.002901	0.001746	1	1
HT1376_URINARY_TRACT	gain:cnaPANCAN91 (MYC)	MYC	0.002945	0.002519	1	1
HCC1143_BREAST	gain:cnaPANCAN59 (CCND1,CTTN)	CCND1	0.002957	1	1	1
KP4_PANCREAS	KRAS_mut	KRAS	0.003203	0.001624	1	1
OVISE_OVARY	PPP2R1A_mut	PPP2R1A	0.003249	0.001985	1	1
T84_LARGE_INTESTINE	KRAS_mut	KRAS	0.003269	0.002822	1	1
MOLM13_HAEMATOPOIETIC_AND_LYMPHOID_TISSUE	FLT3_mut	FLT3	0.003365	0.001849	1	1
MDAMB231_BREAST	KRAS_mut	KRAS	0.003409	0.000564	1	1
NCIH23_LUNG	gain:cnaPANCAN91 (MYC)	MYC	0.003434	0.001159	1	1
ES2_OVARY	BRAF_mut	BRAF	0.00371	0.002264	1	1
MDAMB157_BREAST	gain:cnaPANCAN91 (MYC)	MYC	0.003786	0.002584	1	1
UMUC3_URINARY_TRACT	KRAS_mut	KRAS	0.003904	0.002117	1	1
OE33_OESOPHAGUS	gain:cnaPANCAN129 (MET)	MET	0.003905	0.00854	1	1
SW837_LARGE_INTESTINE	KRAS_mut	KRAS	0.004041	0.002679	1	1
KP3_PANCREAS	KRAS_mut	KRAS	0.004043	0.002579	1	1
MELJUSO_SKIN	NRAS_mut	NRAS	0.004064	0.005607	1	1
NCIH838_LUNG	gain:cnaPANCAN164 (KRAS)	KRAS	0.004138	0.179573	1	1
HCC827_LUNG	gain:cnaPANCAN91 (MYC)	MYC	0.004464	0.005053	1	1
HS766T_PANCREAS	KRAS_mut	KRAS	0.004569	0.002035	1	1
D283MED_CENTRAL_NERVOUS_SYSTEM	gain:cnaPANCAN91 (MYC)	MYC	0.004661	0.00656	1	1
SW1463_LARGE_INTESTINE	KRAS_mut	KRAS	0.004721	0.002688	1	1
HT1080_SOFT_TISSUE	NRAS_mut	NRAS	0.004831	0.004092	1	1
IPC298_SKIN	NRAS_mut	NRAS	0.005007	0.00456	1	1
MDAMB453_BREAST	gain:cnaPANCAN301 (CDK12,ERBB2,MED24)	ERBB2	0.005038	0.004106	1	1
NCIH441_LUNG	KRAS_mut	KRAS	0.005191	0.002995	1	1
NCIH441_LUNG	gain:cnaPANCAN164 (KRAS)	KRAS	0.005191	0.002995	1	1
NCIH1299_LUNG	NRAS_mut	NRAS	0.005443	0.004962	1	1
HUPT3_PANCREAS	gain:cnaPANCAN91 (MYC)	MYC	0.005454	0.374354	1	1
AU565_BREAST	gain:cnaPANCAN301 (CDK12,ERBB2,MED24)	ERBB2	0.005486	0.558678	1	1
PANC1005_PANCREAS	KRAS_mut	KRAS	0.005518	0.002254	1	1
KYSE410_OESOPHAGUS	KRAS_mut	KRAS	0.005568	0.004641	1	1
A2058_SKIN	BRAF_mut	BRAF	0.005628	0.005121	1	1
HOP62_LUNG	KRAS_mut	KRAS	0.005687	0.005639	1	1
HOP62_LUNG	gain:cnaPANCAN164 (KRAS)	KRAS	0.005687	0.005639	1	1
KYSE410_OESOPHAGUS	gain:cnaPANCAN301 (CDK12,ERBB2,MED24)	MED24	0.005934	0.763398	1	1
COLO679_SKIN	BRAF_mut	BRAF	0.005957	0.003058	1	1
LS180_LARGE_INTESTINE	CTNNB1_mut	CTNNB1	0.00606	0.00135	1	1
SW620_LARGE_INTESTINE	KRAS_mut	KRAS	0.006166	0.00324	1	1
NCIH520_LUNG	gain:cnaPANCAN91 (MYC)	MYC	0.006283	0.009464	1	1
SJSA1_BONE	gain:cnaPANCAN166 (MDM2,NUP107,SRGAP1)	NUP107	0.006297	0.004133	1	1
UMUC3_URINARY_TRACT	gain:cnaPANCAN59 (CCND1,CTTN)	CCND1	0.006338	0.003684	1	1
NCIH460_LUNG	KRAS_mut	KRAS	0.006373	0.004774	1	1
OE21_OESOPHAGUS	gain:cnaPANCAN59 (CCND1,CTTN)	CTTN	0.006575	0.254509	1	1
SW1463_LARGE_INTESTINE	gain:cnaPANCAN91 (MYC)	MYC	0.006725	0.017527	1	1
P31FUJ_HAEMATOPOIETIC_AND_LYMPHOID_TISSUE	NRAS_mut	NRAS	0.006808	0.004901	1	1
MDAMB415_BREAST	gain:cnaPANCAN59 (CCND1,CTTN)	CTTN	0.007459	1	1	1
SKMEL24_SKIN	BRAF_mut	BRAF	0.007794	0.007101	1	1
GB1_CENTRAL_NERVOUS_SYSTEM	gain:cnaPANCAN166 (MDM2,NUP107,SRGAP1)	NUP107	0.008277	0.007619	1	1
NCIH2030_LUNG	KRAS_mut	KRAS	0.008463	0.004894	1	1
IGR1_SKIN	BRAF_mut	BRAF	0.009892	0.010419	1	1
C32_SKIN	BRAF_mut	BRAF	0.010093	0.00782	1	1
SNU398_LIVER	CTNNB1_mut	CTNNB1	0.010359	0.009949	1	1
FADU_UPPER_AERODIGESTIVE_TRACT	gain:cnaPANCAN59 (CCND1,CTTN)	CCND1	0.01105	0.46304	1	1
OVK18_OVARY	CCND1_mut	CCND1	0.011249	0.00471	1	1
PF382_HAEMATOPOIETIC_AND_LYMPHOID_TISSUE	NRAS_mut	NRAS	0.011815	0.008559	1	1
JIMT1_BREAST	gain:cnaPANCAN301 (CDK12,ERBB2,MED24)	MED24	0.012611	1	1	1
EKVX_LUNG	gain:cnaPANCAN59 (CCND1,CTTN)	CCND1	0.012672	0.0822	1	1
SKMEL30_SKIN	NRAS_mut	NRAS	0.012956	0.011789	1	1
CAL29_URINARY_TRACT	PIK3CA_mut	PIK3CA	0.013291	0.007797	1	1
NCIH2087_LUNG	NRAS_mut	NRAS	0.01392	0.019248	1	1
HCC56_LARGE_INTESTINE	KRAS_mut	KRAS	0.014112	0.015622	1	1
RKO_LARGE_INTESTINE	BRAF_mut	BRAF	0.014224	1	1	1
EPLC272H_LUNG	gain:cnaPANCAN59 (CCND1,CTTN)	CTTN	0.014324	1	1	0.988302
ES2_OVARY	gain:cnaPANCAN59 (CCND1,CTTN)	CTTN	0.014578	1	1	0.53602
MV411_HAEMATOPOIETIC_AND_LYMPHOID_TISSUE	FLT3_mut	FLT3	0.01488	0.00864	1	1
BICR22_UPPER_AERODIGESTIVE_TRACT	gain:cnaPANCAN59 (CCND1,CTTN)	CTTN	0.015147	1	1	1
HT144_SKIN	BRAF_mut	BRAF	0.016038	0.010319	1	1
JIMT1_BREAST	gain:cnaPANCAN301 (CDK12,ERBB2,MED24)	ERBB2	0.016131	1	1	1
MDAMB453_BREAST	gain:cnaPANCAN91 (MYC)	MYC	0.016356	0.022064	1	1
CCK81_LARGE_INTESTINE	CTNNB1_mut	CTNNB1	0.016592	0.019076	1	1
HCC1143_BREAST	gain:cnaPANCAN91 (MYC)	MYC	0.017278	0.010105	1	1
AGS_STOMACH	KRAS_mut	KRAS	0.017759	0.010737	1	1
KYSE70_OESOPHAGUS	PIK3CA_mut	PIK3CA	0.017941	0.317991	1	1
KYSE180_OESOPHAGUS	gain:cnaPANCAN59 (CCND1,CTTN)	CCND1	0.018007	0.71158	1	1
WM115_SKIN	BRAF_mut	BRAF	0.018206	0.021773	1	1
CFPAC1_PANCREAS	gain:cnaPANCAN301 (CDK12,ERBB2,MED24)	ERBB2	0.01908	0.228572	1	1
MDST8_LARGE_INTESTINE	BRAF_mut	BRAF	0.019325	0.024126	1	1
CCFSTTG1_CENTRAL_NERVOUS_SYSTEM	gain:cnaPANCAN166 (MDM2,NUP107,SRGAP1)	NUP107	0.019569	0.120001	1	1
KU1919_URINARY_TRACT	gain:cnaPANCAN59 (CCND1,CTTN)	CTTN	0.019636	1	1	1
BHY_UPPER_AERODIGESTIVE_TRACT	gain:cnaPANCAN59 (CCND1,CTTN)	CTTN	0.019637	1	1	1
TOV21G_OVARY	KRAS_mut	KRAS	0.019656	0.012838	1	1
MELHO_SKIN	BRAF_mut	BRAF	0.019922	0.020575	1	1
BHY_UPPER_AERODIGESTIVE_TRACT	gain:cnaPANCAN59 (CCND1,CTTN)	CCND1	0.022766	1	1	1
A549_LUNG	KRAS_mut	KRAS	0.022945	0.022989	1	1
NOMO1_HAEMATOPOIETIC_AND_LYMPHOID_TISSUE	KRAS_mut	KRAS	0.023674	0.024237	1	1
LK2_LUNG	NFE2L2_mut	NFE2L2	0.02368	0.022416	1	1
NCIH441_LUNG	U2AF1_mut	U2AF1	0.025811	0.016983	1	1
UACC257_SKIN	BRAF_mut	BRAF	0.026267	0.023372	1	1
LS513_LARGE_INTESTINE	KRAS_mut	KRAS	0.028966	0.021924	1	1
SW48_LARGE_INTESTINE	CTNNB1_mut	CTNNB1	0.030532	0.015215	1	1
CHP212_AUTONOMIC_GANGLIA	NRAS_mut	NRAS	0.031019	0.717655	1	1
KYSE410_OESOPHAGUS	gain:cnaPANCAN59 (CCND1,CTTN)	CTTN	0.031572	1	1	1
DU4475_BREAST	BRAF_mut	BRAF	0.031949	0.030778	1	1
DKMG_CENTRAL_NERVOUS_SYSTEM	gain:cnaPANCAN166 (MDM2,NUP107,SRGAP1)	MDM2	0.032222	0.008251	1	1
PSN1_PANCREAS	gain:cnaPANCAN91 (MYC)	MYC	0.032868	0.025274	0.999999	0.999998
BICR22_UPPER_AERODIGESTIVE_TRACT	PTPN11_mut	PTPN11	0.034778	0.046857	1	1
OE21_OESOPHAGUS	gain:cnaPANCAN124 (EGFR)	EGFR	0.036601	1	1	0.07128
HGC27_STOMACH	gain:cnaPANCAN91 (MYC)	MYC	0.037617	0.46206	1	1
C2BBE1_LARGE_INTESTINE	CTNNB1_mut	CTNNB1	0.039066	0.032197	1	1
COLO800_SKIN	BRAF_mut	BRAF	0.040542	0.037325	1	1
HCC827_LUNG	EGFR_mut	EGFR	0.041245	1	1	0.430129
HCC827_LUNG	gain:cnaPANCAN124 (EGFR)	EGFR	0.041245	1	1	0.430129
CAL51_BREAST	PIK3CA_mut	PIK3CA	0.042814	0.031544	1	1
LXF289_LUNG	CTNNB1_mut	CTNNB1	0.045005	0.02647	1	1
PC14_LUNG	EGFR_mut	EGFR	0.047303	0.038985	1	1
PC14_LUNG	gain:cnaPANCAN124 (EGFR)	EGFR	0.047303	0.038985	1	1
SKMEL30_SKIN	gain:cnaPANCAN59 (CCND1,CTTN)	CCND1	0.051437	0.115522	1	1
SUPT1_HAEMATOPOIETIC_AND_LYMPHOID_TISSUE	PIK3CA_mut	PIK3CA	0.05321	0.052445	1	1
SKOV3_OVARY	PIK3CA_mut	PIK3CA	0.055434	0.029771	1	1
AGS_STOMACH	PIK3CA_mut	PIK3CA	0.057767	0.025976	1	1
OE21_OESOPHAGUS	NFE2L2_mut	NFE2L2	0.0587	0.039723	1	1
CAL29_URINARY_TRACT	gain:cnaPANCAN59 (CCND1,CTTN)	CCND1	0.064714	0.240205	1	1
ONS76_CENTRAL_NERVOUS_SYSTEM	NRAS_mut	NRAS	0.065563	0.123803	1	1
KYSE450_OESOPHAGUS	EGFR_mut	EGFR	0.065684	0.065894	1	1
JHH7_LIVER	gain:cnaPANCAN59 (CCND1,CTTN)	CTTN	0.066319	1	1	1
HCC202_BREAST	PIK3CA_mut	PIK3CA	0.069095	0.048263	1	1
LS180_LARGE_INTESTINE	KRAS_mut	KRAS	0.075837	0.055624	1	1
DETROIT562_UPPER_AERODIGESTIVE_TRACT	gain:cnaPANCAN59 (CCND1,CTTN)	CTTN	0.076952	1	1	1
JIMT1_BREAST	gain:cnaPANCAN301 (CDK12,ERBB2,MED24)	CDK12	0.080012	1	1	0.40768
OE33_OESOPHAGUS	gain:cnaPANCAN301 (CDK12,ERBB2,MED24)	CDK12	0.082849	1	1	0.249957
JIMT1_BREAST	PIK3CA_mut	PIK3CA	0.086274	0.078812	1	1
KYSE270_OESOPHAGUS	EGFR_mut	EGFR	0.088244	0.097206	1	1
HCC1143_BREAST	gain:cnaPANCAN166 (MDM2,NUP107,SRGAP1)	NUP107	0.090372	1	1	1
NCIH23_LUNG	gain:cnaPANCAN59 (CCND1,CTTN)	CCND1	0.091331	0.574288	1	1
OAW28_OVARY	gain:cnaPANCAN166 (MDM2,NUP107,SRGAP1)	NUP107	0.094611	0.069943	1	1
OVISE_OVARY	gain:cnaPANCAN166 (MDM2,NUP107,SRGAP1)	NUP107	0.099084	1	1	1
OVISE_OVARY	PIK3CA_mut	PIK3CA	0.103482	0.081849	1	1
MKN45_STOMACH	gain:cnaPANCAN129 (MET)	MET	0.104168	1	1	1
OVTOKO_OVARY	PPP2R1A_mut	PPP2R1A	0.106884	0.099994	1	1
NCIN87_STOMACH	gain:cnaPANCAN301 (CDK12,ERBB2,MED24)	CDK12	0.109648	1	1	1
FADU_UPPER_AERODIGESTIVE_TRACT	gain:cnaPANCAN59 (CCND1,CTTN)	CTTN	0.110203	1	1	1
SJSA1_BONE	KRAS_mut	KRAS	0.113837	0.080001	1	1
HCC1143_BREAST	gain:cnaPANCAN59 (CCND1,CTTN)	CTTN	0.116304	1	1	1
NCIH2170_LUNG	gain:cnaPANCAN166 (MDM2,NUP107,SRGAP1)	NUP107	0.117898	0.077139	1	1
G292CLONEA141B1_BONE	gain:cnaPANCAN166 (MDM2,NUP107,SRGAP1)	NUP107	0.130432	0.182442	1	1
HGC27_STOMACH	PIK3CA_mut	PIK3CA	0.132385	0.091959	1	1
NCIH23_LUNG	KRAS_mut	KRAS	0.148166	0.092505	1	1
AGS_STOMACH	CTNNB1_mut	CTNNB1	0.150714	0.062346	1	1
NCIH1693_LUNG	gain:cnaPANCAN301 (CDK12,ERBB2,MED24)	ERBB2	0.157707	0.895668	1	1
OAW28_OVARY	gain:cnaPANCAN164 (KRAS)	KRAS	0.158961	1	1	1
MDAMB231_BREAST	BRAF_mut	BRAF	0.166463	0.389313	1	1
MDAMB468_BREAST	gain:cnaPANCAN124 (EGFR)	EGFR	0.166651	0.858406	1	0.435909
NCIH2172_LUNG	gain:cnaPANCAN166 (MDM2,NUP107,SRGAP1)	NUP107	0.174563	0.028718	1	1
NCIH1299_LUNG	gain:cnaPANCAN164 (KRAS)	KRAS	0.182235	0.013807	1	1
HCC15_LUNG	NRAS_mut	NRAS	0.19519	0.06791	1	1
EFM19_BREAST	PIK3CA_mut	PIK3CA	0.206463	0.191835	1	1
JHH1_LIVER	gain:cnaPANCAN164 (KRAS)	KRAS	0.208374	0.198119	1	1
A2058_SKIN	MAP2K1_mut	MAP2K1	0.215636	1	1	1
HT1376_URINARY_TRACT	gain:cnaPANCAN124 (EGFR)	EGFR	0.216484	0.175309	1	1
C2BBE1_LARGE_INTESTINE	gain:cnaPANCAN59 (CCND1,CTTN)	CCND1	0.22683	0.275167	1	1
KYSE180_OESOPHAGUS	gain:cnaPANCAN59 (CCND1,CTTN)	CTTN	0.226859	1	1	1
TCCSUP_URINARY_TRACT	PIK3CA_mut	PIK3CA	0.228042	0.154031	1	1
OVK18_OVARY	KRAS_mut	KRAS	0.228364	0.162371	1	1
CFPAC1_PANCREAS	gain:cnaPANCAN301 (CDK12,ERBB2,MED24)	CDK12	0.229745	1	1	0.746725
HCC202_BREAST	gain:cnaPANCAN301 (CDK12,ERBB2,MED24)	CDK12	0.239253	1	1	0.89401
DAOY_CENTRAL_NERVOUS_SYSTEM	gain:cnaPANCAN395 (AKT1,HSP90AA1,PPP2R5C)	PPP2R5C	0.244396	1	1	1
HT1080_SOFT_TISSUE	IDH1_mut	IDH1	0.254165	0.18723	1	1
JIMT1_BREAST	gain:cnaPANCAN84 (FGFR1,WHSC1L1)	WHSC1L1	0.262105	1	1	1
T84_LARGE_INTESTINE	PIK3CA_mut	PIK3CA	0.273802	0.158532	1	1
MDAMB453_BREAST	PIK3CA_mut	PIK3CA	0.283912	0.457271	1	1
DETROIT562_UPPER_AERODIGESTIVE_TRACT	gain:cnaPANCAN124 (EGFR)	EGFR	0.306605	0.318316	0.966846	1
RCC10RGB_KIDNEY	gain:cnaPANCAN91 (MYC)	MYC	0.340902	0.091825	1	1
NCIH1693_LUNG	gain:cnaPANCAN301 (CDK12,ERBB2,MED24)	MED24	0.351386	1	1	1
HT1197_URINARY_TRACT	NRAS_mut	NRAS	0.352168	0.416186	1	1
HCC827_LUNG	gain:cnaPANCAN166 (MDM2,NUP107,SRGAP1)	NUP107	0.357844	0.503053	1	1
VMCUB1_URINARY_TRACT	PIK3CA_mut	PIK3CA	0.409131	0.335681	1	1
NCIH23_LUNG	gain:cnaPANCAN59 (CCND1,CTTN)	CTTN	0.419361	0.784721	1	1
AU565_BREAST	gain:cnaPANCAN301 (CDK12,ERBB2,MED24)	CDK12	0.425607	1	1	0.465118
NCIH1650_LUNG	EGFR_mut	EGFR	0.435526	0.438156	0.913666	0.610713
BFTC909_KIDNEY	PIK3CA_mut	PIK3CA	0.441456	0.226761	1	1
NCIH2291_LUNG	gain:cnaPANCAN166 (MDM2,NUP107,SRGAP1)	NUP107	0.485126	0.474676	1	1
NCIH520_LUNG	gain:cnaPANCAN190 (FGFR3,WHSC1)	WHSC1	0.495225	0.478952	1	1
HT1197_URINARY_TRACT	PIK3CA_mut	PIK3CA	0.497029	0.399013	1	1
SKHEP1_LIVER	BRAF_mut	BRAF	0.504133	0.384341	1	1
FADU_UPPER_AERODIGESTIVE_TRACT	gain:cnaPANCAN395 (AKT1,HSP90AA1,PPP2R5C)	HSP90AA1	0.511267	0.445096	1	1
MDAMB453_BREAST	gain:cnaPANCAN395 (AKT1,HSP90AA1,PPP2R5C)	HSP90AA1	0.52399	0.490002	0.999192	1
RKO_LARGE_INTESTINE	PIK3CA_mut	PIK3CA	0.566536	0.371875	1	1
HCC1954_BREAST	gain:cnaPANCAN301 (CDK12,ERBB2,MED24)	ERBB2	0.570593	0.999999	1	1
DETROIT562_UPPER_AERODIGESTIVE_TRACT	PIK3CA_mut	PIK3CA	0.576175	0.703337	1	1
CL40_LARGE_INTESTINE	PIK3CA_mut	PIK3CA	0.584127	0.632226	1	1
ESS1_ENDOMETRIUM	PIK3CA_mut	PIK3CA	0.587114	0.548861	1	1
NCIH1944_LUNG	KRAS_mut	KRAS	0.58939	0.094403	1	1
SNGM_ENDOMETRIUM	KRAS_mut	KRAS	0.598679	1	1	1
NCIH1792_LUNG	gain:cnaPANCAN166 (MDM2,NUP107,SRGAP1)	NUP107	0.609048	0.761478	1	1
HT115_LARGE_INTESTINE	PIK3CA_mut	PIK3CA	0.63879	0.103811	1	1
HCC1143_BREAST	gain:cnaPANCAN166 (MDM2,NUP107,SRGAP1)	MDM2	0.648077	1	1	1
LS1034_LARGE_INTESTINE	KRAS_mut	KRAS	0.663222	0.511821	1	1
LS1034_LARGE_INTESTINE	gain:cnaPANCAN164 (KRAS)	KRAS	0.663222	0.511821	1	1
LS180_LARGE_INTESTINE	PIK3CA_mut	PIK3CA	0.663282	0.506994	1	1
AU565_BREAST	gain:cnaPANCAN301 (CDK12,ERBB2,MED24)	MED24	0.70071	1	1	1
HCC1954_BREAST	gain:cnaPANCAN59 (CCND1,CTTN)	CCND1	0.709603	0.035453	1	1
NCIH1299_LUNG	gain:cnaPANCAN395 (AKT1,HSP90AA1,PPP2R5C)	HSP90AA1	0.717773	0.531407	1	1
NCIH1693_LUNG	gain:cnaPANCAN301 (CDK12,ERBB2,MED24)	CDK12	0.732675	1	0.954238	0.723732
HT55_LARGE_INTESTINE	BRAF_mut	BRAF	0.735309	0.086894	1	1
SKNDZ_AUTONOMIC_GANGLIA	gain:cnaPANCAN166 (MDM2,NUP107,SRGAP1)	NUP107	0.75908	0.768665	1	1
5637_URINARY_TRACT	ERBB2_mut	ERBB2	0.772526	0.928345	1	1
KELLY_AUTONOMIC_GANGLIA	ALK_mut	ALK	0.791173	0.133768	1	1
NCIH747_LARGE_INTESTINE	gain:cnaPANCAN124 (EGFR)	EGFR	0.826759	0.992128	1	0.994041
HCC1428_BREAST	gain:cnaPANCAN166 (MDM2,NUP107,SRGAP1)	NUP107	0.847339	0.83466	1	1
NCIH1299_LUNG	gain:cnaPANCAN166 (MDM2,NUP107,SRGAP1)	NUP107	0.894819	0.017035	1	1
A2780_OVARY	PIK3CA_mut	PIK3CA	0.904362	0.43749	1	1
HCC1954_BREAST	PIK3CA_mut	PIK3CA	0.923528	0.5396	1	1
NCIH2170_LUNG	gain:cnaPANCAN301 (CDK12,ERBB2,MED24)	CDK12	0.954788	1	0.851781	0.611516
CCK81_LARGE_INTESTINE	PIK3CA_mut	PIK3CA	0.999973	1	1	1
P31FUJ_HAEMATOPOIETIC_AND_LYMPHOID_TISSUE	EZH2_mut	EZH2	0.999985	1	0.928559	1
TE5_OESOPHAGUS	PIK3CA_mut	PIK3CA	0.999988	0.999999	1	1
HCC1954_BREAST	gain:cnaPANCAN59 (CCND1,CTTN)	CTTN	0.999992	0.999999	1	1
HCC1954_BREAST	gain:cnaPANCAN84 (FGFR1,WHSC1L1)	FGFR1	0.999992	0.999999	1	1
HCC1954_BREAST	gain:cnaPANCAN84 (FGFR1,WHSC1L1)	WHSC1L1	0.999992	0.999999	1	1
HCC1954_BREAST	gain:cnaPANCAN301 (CDK12,ERBB2,MED24)	CDK12	0.999992	0.999999	1	0.831756
HCC1954_BREAST	gain:cnaPANCAN301 (CDK12,ERBB2,MED24)	MED24	0.999992	0.999999	1	0.974276
KYSE410_OESOPHAGUS	gain:cnaPANCAN84 (FGFR1,WHSC1L1)	FGFR1	0.999992	1	1	1
KYSE410_OESOPHAGUS	gain:cnaPANCAN84 (FGFR1,WHSC1L1)	WHSC1L1	0.999992	1	1	1
KYSE410_OESOPHAGUS	gain:cnaPANCAN301 (CDK12,ERBB2,MED24)	CDK12	0.999992	1	1	0.895286
NCIH460_LUNG	PIK3CA_mut	PIK3CA	0.999993	0.999997	1	1
KLE_ENDOMETRIUM	gain:cnaPANCAN164 (KRAS)	KRAS	0.999995	1	1	1
MFE319_ENDOMETRIUM	BRAF_mut	BRAF	0.999998	1	1	1
MFE319_ENDOMETRIUM	MET_mut	MET	0.999998	1	1	1
EFO27_OVARY	ERBB2_mut	ERBB2	0.999999	1	1	1
EFO27_OVARY	PIK3CA_mut	PIK3CA	0.999999	1	0.992372	1
IGR1_SKIN	EZH2_mut	EZH2	0.999999	1	0.958947	0.973702
LCLC103H_LUNG	gain:cnaPANCAN129 (MET)	MET	0.999999	1	1	1
LOVO_LARGE_INTESTINE	KRAS_mut	KRAS	0.999999	0.933429	1	1
SKMEL30_SKIN	EZH2_mut	EZH2	0.999999	1	1	1
SKMEL30_SKIN	gain:cnaPANCAN59 (CCND1,CTTN)	CTTN	0.999999	1	1	0.939852
SNU398_LIVER	gain:cnaPANCAN344 (MYCN)	MYCN	0.999999	1	0.909375	1
U87MG_CENTRAL_NERVOUS_SYSTEM	gain:cnaPANCAN124 (EGFR)	EGFR	0.999999	0.999977	1	1
8305C_THYROID	MET_mut	MET	1	1	1	1
ABC1_LUNG	ALK_mut	ALK	1	1	1	1
AU565_BREAST	KIT_mut	KIT	1	1	1	1
AU565_BREAST	gain:cnaPANCAN124 (EGFR)	EGFR	1	1	1	1
AU565_BREAST	gain:cnaPANCAN129 (MET)	MET	1	1	1	1
C2BBE1_LARGE_INTESTINE	gain:cnaPANCAN59 (CCND1,CTTN)	CTTN	1	1	1	1
CAL29_URINARY_TRACT	gain:cnaPANCAN59 (CCND1,CTTN)	CTTN	1	1	1	1
CAL78_BONE	gain:cnaPANCAN164 (KRAS)	KRAS	1	1	0.962197	1
CAMA1_BREAST	gain:cnaPANCAN84 (FGFR1,WHSC1L1)	FGFR1	1	1	1	1
CAMA1_BREAST	gain:cnaPANCAN84 (FGFR1,WHSC1L1)	WHSC1L1	1	1	1	1
CAOV3_OVARY	gain:cnaPANCAN164 (KRAS)	KRAS	1	1	0.595785	1
CAS1_CENTRAL_NERVOUS_SYSTEM	gain:cnaPANCAN124 (EGFR)	EGFR	1	1	1	0.970111
CAS1_CENTRAL_NERVOUS_SYSTEM	gain:cnaPANCAN129 (MET)	MET	1	1	1	1
CCFSTTG1_CENTRAL_NERVOUS_SYSTEM	gain:cnaPANCAN124 (EGFR)	EGFR	1	1	1	1
CCFSTTG1_CENTRAL_NERVOUS_SYSTEM	gain:cnaPANCAN129 (MET)	MET	1	1	1	1
CCFSTTG1_CENTRAL_NERVOUS_SYSTEM	gain:cnaPANCAN166 (MDM2,NUP107,SRGAP1)	SRGAP1	1	1	1	1
CFPAC1_PANCREAS	gain:cnaPANCAN301 (CDK12,ERBB2,MED24)	MED24	1	1	1	0.058906
CFPAC1_PANCREAS	gain:cnaPANCAN344 (MYCN)	MYCN	1	1	0.939483	1
CHAGOK1_LUNG	gain:cnaPANCAN84 (FGFR1,WHSC1L1)	FGFR1	1	1	1	1
CHAGOK1_LUNG	gain:cnaPANCAN84 (FGFR1,WHSC1L1)	WHSC1L1	1	1	0.640612	1
COLO792_SKIN	gain:cnaPANCAN129 (MET)	MET	1	1	1	1
DANG_PANCREAS	gain:cnaPANCAN84 (FGFR1,WHSC1L1)	FGFR1	1	1	1	1
DANG_PANCREAS	gain:cnaPANCAN84 (FGFR1,WHSC1L1)	WHSC1L1	1	1	0.946883	0.930652
DANG_PANCREAS	gain:cnaPANCAN129 (MET)	MET	1	1	1	1
DAOY_CENTRAL_NERVOUS_SYSTEM	gain:cnaPANCAN124 (EGFR)	EGFR	1	1	1	0.933816
DAOY_CENTRAL_NERVOUS_SYSTEM	gain:cnaPANCAN129 (MET)	MET	1	1	1	1
DAOY_CENTRAL_NERVOUS_SYSTEM	gain:cnaPANCAN395 (AKT1,HSP90AA1,PPP2R5C)	AKT1	1	1	1	1
DAOY_CENTRAL_NERVOUS_SYSTEM	gain:cnaPANCAN395 (AKT1,HSP90AA1,PPP2R5C)	HSP90AA1	1	1	1	1
DETROIT562_UPPER_AERODIGESTIVE_TRACT	gain:cnaPANCAN129 (MET)	MET	1	1	1	1
DKMG_CENTRAL_NERVOUS_SYSTEM	PIK3CA_mut	PIK3CA	1	0.442573	1	1
DKMG_CENTRAL_NERVOUS_SYSTEM	gain:cnaPANCAN124 (EGFR)	EGFR	1	1	1	1
DKMG_CENTRAL_NERVOUS_SYSTEM	gain:cnaPANCAN166 (MDM2,NUP107,SRGAP1)	NUP107	1	0.957444	1	1
DKMG_CENTRAL_NERVOUS_SYSTEM	gain:cnaPANCAN166 (MDM2,NUP107,SRGAP1)	SRGAP1	1	1	1	0.991002
EKVX_LUNG	gain:cnaPANCAN59 (CCND1,CTTN)	CTTN	1	1	1	1
ES2_OVARY	gain:cnaPANCAN190 (FGFR3,WHSC1)	FGFR3	1	1	1	1
ES2_OVARY	gain:cnaPANCAN190 (FGFR3,WHSC1)	WHSC1	1	1	1	1
FADU_UPPER_AERODIGESTIVE_TRACT	gain:cnaPANCAN124 (EGFR)	EGFR	1	1	0.8831	0.82582
FADU_UPPER_AERODIGESTIVE_TRACT	gain:cnaPANCAN395 (AKT1,HSP90AA1,PPP2R5C)	AKT1	1	1	1	1
FADU_UPPER_AERODIGESTIVE_TRACT	gain:cnaPANCAN395 (AKT1,HSP90AA1,PPP2R5C)	PPP2R5C	1	1	0.77265	0.842633
G292CLONEA141B1_BONE	gain:cnaPANCAN84 (FGFR1,WHSC1L1)	WHSC1L1	1	1	1	1
G292CLONEA141B1_BONE	gain:cnaPANCAN166 (MDM2,NUP107,SRGAP1)	MDM2	1	1	1	1
G292CLONEA141B1_BONE	gain:cnaPANCAN166 (MDM2,NUP107,SRGAP1)	SRGAP1	1	1	0.917855	0.988208
GAMG_CENTRAL_NERVOUS_SYSTEM	gain:cnaPANCAN124 (EGFR)	EGFR	1	1	0.792692	0.529324
GB1_CENTRAL_NERVOUS_SYSTEM	gain:cnaPANCAN166 (MDM2,NUP107,SRGAP1)	MDM2	1	1	1	0.353175
GB1_CENTRAL_NERVOUS_SYSTEM	gain:cnaPANCAN166 (MDM2,NUP107,SRGAP1)	SRGAP1	1	1	0.958296	0.867286
GI1_CENTRAL_NERVOUS_SYSTEM	gain:cnaPANCAN84 (FGFR1,WHSC1L1)	FGFR1	1	1	1	1
GI1_CENTRAL_NERVOUS_SYSTEM	gain:cnaPANCAN84 (FGFR1,WHSC1L1)	WHSC1L1	1	1	1	1
GI1_CENTRAL_NERVOUS_SYSTEM	gain:cnaPANCAN124 (EGFR)	EGFR	1	1	0.241033	0.983544
GI1_CENTRAL_NERVOUS_SYSTEM	gain:cnaPANCAN129 (MET)	MET	1	0.647685	1	1
H4_CENTRAL_NERVOUS_SYSTEM	gain:cnaPANCAN124 (EGFR)	EGFR	1	1	1	0.902704
HCC1143_BREAST	FGFR2_mut	FGFR2	1	1	1	1
HCC1143_BREAST	gain:cnaPANCAN124 (EGFR)	EGFR	1	1	1	1
HCC1143_BREAST	gain:cnaPANCAN166 (MDM2,NUP107,SRGAP1)	SRGAP1	1	1	0.572779	0.209043
HCC1143_BREAST	gain:cnaPANCAN395 (AKT1,HSP90AA1,PPP2R5C)	AKT1	1	1	1	1
HCC1143_BREAST	gain:cnaPANCAN395 (AKT1,HSP90AA1,PPP2R5C)	HSP90AA1	1	1	1	1
HCC1143_BREAST	gain:cnaPANCAN395 (AKT1,HSP90AA1,PPP2R5C)	PPP2R5C	1	1	1	1
HCC1395_BREAST	gain:cnaPANCAN124 (EGFR)	EGFR	1	1	1	0.48275
HCC1395_BREAST	gain:cnaPANCAN129 (MET)	MET	1	1	1	1
HCC1419_BREAST	gain:cnaPANCAN301 (CDK12,ERBB2,MED24)	CDK12	1	1	1	1
HCC1419_BREAST	gain:cnaPANCAN301 (CDK12,ERBB2,MED24)	MED24	1	1	1	0.93385
HCC1428_BREAST	gain:cnaPANCAN166 (MDM2,NUP107,SRGAP1)	MDM2	1	1	1	1
HCC1428_BREAST	gain:cnaPANCAN166 (MDM2,NUP107,SRGAP1)	SRGAP1	1	1	1	1
HCC15_LUNG	CTNNB1_mut	CTNNB1	1	0.999997	1	1
HCC1937_BREAST	gain:cnaPANCAN164 (KRAS)	KRAS	1	1	1	1
HCC202_BREAST	gain:cnaPANCAN301 (CDK12,ERBB2,MED24)	MED24	1	1	0.991362	1
HCC827_LUNG	gain:cnaPANCAN166 (MDM2,NUP107,SRGAP1)	MDM2	1	1	0.975193	0.74349
HCC827_LUNG	gain:cnaPANCAN166 (MDM2,NUP107,SRGAP1)	SRGAP1	1	1	1	1
HGC27_STOMACH	MET_mut	MET	1	0.999992	1	1
HOP62_LUNG	gain:cnaPANCAN59 (CCND1,CTTN)	CTTN	1	1	1	1
HS683_CENTRAL_NERVOUS_SYSTEM	EGFR_mut	EGFR	1	1	0.706479	0.745623
HT115_LARGE_INTESTINE	MET_mut	MET	1	0.999999	1	1
HT1376_URINARY_TRACT	gain:cnaPANCAN344 (MYCN)	MYCN	1	1	1	1
HT55_LARGE_INTESTINE	DNMT3A_mut	DNMT3A	1	1	1	1
HUPT3_PANCREAS	KRAS_mut	KRAS	1	0.601857	1	1
JIMT1_BREAST	gain:cnaPANCAN84 (FGFR1,WHSC1L1)	FGFR1	1	1	1	1
KM12_LARGE_INTESTINE	BRAF_mut	BRAF	1	1	1	1
KM12_LARGE_INTESTINE	EGFR_mut	EGFR	1	1	1	0.989505
KMRC20_KIDNEY	gain:cnaPANCAN129 (MET)	MET	1	1	1	1
KU1919_URINARY_TRACT	AKT1_mut	AKT1	1	1	1	1
KYSE180_OESOPHAGUS	gain:cnaPANCAN124 (EGFR)	EGFR	1	1	1	1
KYSE70_OESOPHAGUS	EGFR_mut	EGFR	1	1	1	1
LS513_LARGE_INTESTINE	BRAF_mut	BRAF	1	1	1	1
MDAMB453_BREAST	gain:cnaPANCAN59 (CCND1,CTTN)	CTTN	1	1	1	1
MDAMB453_BREAST	gain:cnaPANCAN164 (KRAS)	KRAS	1	1	1	1
MDAMB453_BREAST	gain:cnaPANCAN301 (CDK12,ERBB2,MED24)	CDK12	1	1	1	0.857284
MDAMB453_BREAST	gain:cnaPANCAN301 (CDK12,ERBB2,MED24)	MED24	1	1	1	1
MDAMB453_BREAST	gain:cnaPANCAN395 (AKT1,HSP90AA1,PPP2R5C)	AKT1	1	1	1	1
MDAMB453_BREAST	gain:cnaPANCAN395 (AKT1,HSP90AA1,PPP2R5C)	PPP2R5C	1	1	0.949158	0.999779
MDST8_LARGE_INTESTINE	gain:cnaPANCAN124 (EGFR)	EGFR	1	1	1	0.883922
MDST8_LARGE_INTESTINE	gain:cnaPANCAN129 (MET)	MET	1	1	1	1
MELHO_SKIN	gain:cnaPANCAN59 (CCND1,CTTN)	CTTN	1	1	1	0.953398
MELHO_SKIN	gain:cnaPANCAN129 (MET)	MET	1	1	1	1
NCIH1299_LUNG	gain:cnaPANCAN166 (MDM2,NUP107,SRGAP1)	MDM2	1	1	1	1
NCIH1299_LUNG	gain:cnaPANCAN166 (MDM2,NUP107,SRGAP1)	SRGAP1	1	1	0.818663	0.994017
NCIH1299_LUNG	gain:cnaPANCAN190 (FGFR3,WHSC1)	FGFR3	1	1	1	1
NCIH1299_LUNG	gain:cnaPANCAN190 (FGFR3,WHSC1)	WHSC1	1	1	1	0.003277
NCIH1299_LUNG	gain:cnaPANCAN395 (AKT1,HSP90AA1,PPP2R5C)	AKT1	1	1	1	1
NCIH1299_LUNG	gain:cnaPANCAN395 (AKT1,HSP90AA1,PPP2R5C)	PPP2R5C	1	1	1	1
NCIH1437_LUNG	gain:cnaPANCAN84 (FGFR1,WHSC1L1)	FGFR1	1	1	0.778457	0.775864
NCIH1437_LUNG	gain:cnaPANCAN84 (FGFR1,WHSC1L1)	WHSC1L1	1	1	0.997989	1
NCIH1581_LUNG	gain:cnaPANCAN84 (FGFR1,WHSC1L1)	FGFR1	1	1	1	1
NCIH1581_LUNG	gain:cnaPANCAN84 (FGFR1,WHSC1L1)	WHSC1L1	1	1	1	1
NCIH1703_LUNG	gain:cnaPANCAN84 (FGFR1,WHSC1L1)	FGFR1	1	1	1	1
NCIH1703_LUNG	gain:cnaPANCAN84 (FGFR1,WHSC1L1)	WHSC1L1	1	1	1	1
NCIH1792_LUNG	gain:cnaPANCAN166 (MDM2,NUP107,SRGAP1)	MDM2	1	1	1	1
NCIH1792_LUNG	gain:cnaPANCAN166 (MDM2,NUP107,SRGAP1)	SRGAP1	1	1	0.76923	0.841135
NCIH2023_LUNG	FGFR2_mut	FGFR2	1	1	1	1
NCIH2087_LUNG	gain:cnaPANCAN164 (KRAS)	KRAS	1	1	1	1
NCIH2087_LUNG	gain:cnaPANCAN166 (MDM2,NUP107,SRGAP1)	MDM2	1	1	1	1
NCIH2087_LUNG	gain:cnaPANCAN166 (MDM2,NUP107,SRGAP1)	NUP107	1	0.101548	1	1
NCIH2087_LUNG	gain:cnaPANCAN166 (MDM2,NUP107,SRGAP1)	SRGAP1	1	1	0.608646	0.451401
NCIH2122_LUNG	KRAS_mut	KRAS	1	0.032732	1	1
NCIH2170_LUNG	gain:cnaPANCAN59 (CCND1,CTTN)	CTTN	1	1	1	0.989243
NCIH2170_LUNG	gain:cnaPANCAN84 (FGFR1,WHSC1L1)	FGFR1	1	1	1	1
NCIH2170_LUNG	gain:cnaPANCAN84 (FGFR1,WHSC1L1)	WHSC1L1	1	1	1	0.913028
NCIH2170_LUNG	gain:cnaPANCAN124 (EGFR)	EGFR	1	1	1	0.89564
NCIH2170_LUNG	gain:cnaPANCAN129 (MET)	MET	1	1	0.925412	0.794317
NCIH2170_LUNG	gain:cnaPANCAN164 (KRAS)	KRAS	1	1	1	1
NCIH2170_LUNG	gain:cnaPANCAN166 (MDM2,NUP107,SRGAP1)	MDM2	1	1	1	0.982835
NCIH2170_LUNG	gain:cnaPANCAN166 (MDM2,NUP107,SRGAP1)	SRGAP1	1	1	1	1
NCIH2170_LUNG	gain:cnaPANCAN190 (FGFR3,WHSC1)	FGFR3	1	1	1	1
NCIH2170_LUNG	gain:cnaPANCAN190 (FGFR3,WHSC1)	WHSC1	1	1	1	1
NCIH2170_LUNG	gain:cnaPANCAN301 (CDK12,ERBB2,MED24)	MED24	1	1	0.937131	0.803796
NCIH2170_LUNG	gain:cnaPANCAN344 (MYCN)	MYCN	1	1	0.94664	0.993137
NCIH2170_LUNG	gain:cnaPANCAN395 (AKT1,HSP90AA1,PPP2R5C)	AKT1	1	1	1	1
NCIH2170_LUNG	gain:cnaPANCAN395 (AKT1,HSP90AA1,PPP2R5C)	HSP90AA1	1	1	1	1
NCIH2170_LUNG	gain:cnaPANCAN395 (AKT1,HSP90AA1,PPP2R5C)	PPP2R5C	1	1	1	1
NCIH2172_LUNG	gain:cnaPANCAN129 (MET)	MET	1	1	1	1
NCIH2172_LUNG	gain:cnaPANCAN166 (MDM2,NUP107,SRGAP1)	MDM2	1	1	0.988442	1
NCIH2172_LUNG	gain:cnaPANCAN166 (MDM2,NUP107,SRGAP1)	SRGAP1	1	1	0.852911	0.547996
NCIH2172_LUNG	gain:cnaPANCAN395 (AKT1,HSP90AA1,PPP2R5C)	AKT1	1	1	1	1
NCIH2172_LUNG	gain:cnaPANCAN395 (AKT1,HSP90AA1,PPP2R5C)	HSP90AA1	1	1	1	1
NCIH2172_LUNG	gain:cnaPANCAN395 (AKT1,HSP90AA1,PPP2R5C)	PPP2R5C	1	0.288783	1	1
NCIH2291_LUNG	gain:cnaPANCAN84 (FGFR1,WHSC1L1)	FGFR1	1	1	0.752452	0.903986
NCIH2291_LUNG	gain:cnaPANCAN84 (FGFR1,WHSC1L1)	WHSC1L1	1	1	1	1
NCIH2291_LUNG	gain:cnaPANCAN166 (MDM2,NUP107,SRGAP1)	MDM2	1	1	1	1
NCIH2291_LUNG	gain:cnaPANCAN166 (MDM2,NUP107,SRGAP1)	SRGAP1	1	1	0.988802	0.95545
NCIH23_LUNG	DNMT3A_mut	DNMT3A	1	1	0.693547	0.871715
NCIH520_LUNG	gain:cnaPANCAN84 (FGFR1,WHSC1L1)	FGFR1	1	1	1	1
NCIH520_LUNG	gain:cnaPANCAN84 (FGFR1,WHSC1L1)	WHSC1L1	1	1	1	1
NCIH520_LUNG	gain:cnaPANCAN190 (FGFR3,WHSC1)	FGFR3	1	1	0.991711	1
NCIH520_LUNG	gain:cnaPANCAN344 (MYCN)	MYCN	1	1	1	0.840796
NCIH716_LARGE_INTESTINE	gain:cnaPANCAN59 (CCND1,CTTN)	CTTN	1	1	1	1
NCIH838_LUNG	MED12_mut	MED12	1	1	1	1
NCIN87_STOMACH	gain:cnaPANCAN301 (CDK12,ERBB2,MED24)	MED24	1	1	1	1
OAW28_OVARY	gain:cnaPANCAN84 (FGFR1,WHSC1L1)	FGFR1	1	1	1	1
OAW28_OVARY	gain:cnaPANCAN84 (FGFR1,WHSC1L1)	WHSC1L1	1	1	1	1
OAW28_OVARY	gain:cnaPANCAN166 (MDM2,NUP107,SRGAP1)	MDM2	1	1	1	1
OAW28_OVARY	gain:cnaPANCAN166 (MDM2,NUP107,SRGAP1)	SRGAP1	1	1	1	1
OVISE_OVARY	gain:cnaPANCAN166 (MDM2,NUP107,SRGAP1)	SRGAP1	1	1	0.875909	1
PC14_LUNG	gain:cnaPANCAN395 (AKT1,HSP90AA1,PPP2R5C)	AKT1	1	1	0.994084	1
PC14_LUNG	gain:cnaPANCAN395 (AKT1,HSP90AA1,PPP2R5C)	HSP90AA1	1	1	0.74202	0.989678
PC14_LUNG	gain:cnaPANCAN395 (AKT1,HSP90AA1,PPP2R5C)	PPP2R5C	1	1	1	1
RD_SOFT_TISSUE	gain:cnaPANCAN164 (KRAS)	KRAS	1	1	1	1
RKN_SOFT_TISSUE	FGFR2_mut	FGFR2	1	1	1	1
RPMI7951_SKIN	BRAF_mut	BRAF	1	0.803075	1	1
SJSA1_BONE	NRAS_mut	NRAS	1	1	1	1
SJSA1_BONE	gain:cnaPANCAN166 (MDM2,NUP107,SRGAP1)	SRGAP1	1	1	0.951478	1
SKNDZ_AUTONOMIC_GANGLIA	gain:cnaPANCAN164 (KRAS)	KRAS	1	1	1	1
SKNDZ_AUTONOMIC_GANGLIA	gain:cnaPANCAN166 (MDM2,NUP107,SRGAP1)	MDM2	1	1	1	1
SKNDZ_AUTONOMIC_GANGLIA	gain:cnaPANCAN166 (MDM2,NUP107,SRGAP1)	SRGAP1	1	1	1	1
SKOV3_OVARY	gain:cnaPANCAN84 (FGFR1,WHSC1L1)	FGFR1	1	1	1	1
SKOV3_OVARY	gain:cnaPANCAN84 (FGFR1,WHSC1L1)	WHSC1L1	1	1	1	1
SKOV3_OVARY	gain:cnaPANCAN164 (KRAS)	KRAS	1	1	1	1
SKOV3_OVARY	gain:cnaPANCAN301 (CDK12,ERBB2,MED24)	CDK12	1	1	1	0.044291
SKOV3_OVARY	gain:cnaPANCAN301 (CDK12,ERBB2,MED24)	MED24	1	1	1	1
SNGM_ENDOMETRIUM	CTNNB1_mut	CTNNB1	1	0.524647	1	1
SNGM_ENDOMETRIUM	DNMT3A_mut	DNMT3A	1	1	1	1
SNGM_ENDOMETRIUM	PIK3CA_mut	PIK3CA	1	1	1	1
SUIT2_PANCREAS	gain:cnaPANCAN84 (FGFR1,WHSC1L1)	FGFR1	1	1	1	1
SUIT2_PANCREAS	gain:cnaPANCAN84 (FGFR1,WHSC1L1)	WHSC1L1	1	1	1	1
SUPT1_HAEMATOPOIETIC_AND_LYMPHOID_TISSUE	DNMT3A_mut	DNMT3A	1	1	1	0.961044
SW48_LARGE_INTESTINE	EGFR_mut	EGFR	1	1	1	0.978342
SW48_LARGE_INTESTINE	EZH2_mut	EZH2	1	1	1	0.98777
TOV21G_OVARY	PIK3CA_mut	PIK3CA	1	0.553302	1	1
UMUC3_URINARY_TRACT	gain:cnaPANCAN59 (CCND1,CTTN)	CTTN	1	1	1	0.928369
VMCUB1_URINARY_TRACT	SPOP_mut	SPOP	1	1	1	1
YKG1_CENTRAL_NERVOUS_SYSTEM	PIK3CA_mut	PIK3CA	1	1	1	1
HS578T_BREAST	HRAS_mut	HRAS	NA	NA	NA	NA
KM12_LARGE_INTESTINE	GNAS_mut	GNAS	NA	NA	NA	NA
KNS62_LUNG	HRAS_mut	HRAS	NA	NA	NA	NA
MELJUSO_SKIN	HRAS_mut	HRAS	NA	NA	NA	NA
T24_URINARY_TRACT	HRAS_mut	HRAS	NA	NA	NA	NA
